# Supplementary material for: p53 promotes the expression of gluconeogenesis-related genes and enhances hepatic glucose production
Source: Cancer Metab. 2013 Feb 4;1:9. doi: 10.1186/2049-3002-1-9 (PMC4178212; doi:10.1186/2049-3002-1-9)
Supplement: Additional file 2 — iMAT analysis. [file 2049-3002-1-9-S2.xlsx]

## Sheet: sh-con, NT
Metabolic pathway	Reaction Name	Reaction Description	Activity Confidence	Expression	Catalyzing Enzymes (Enttrez ID)	Min	Max
Transport, Extracellular	ornithine transport via diffusion (extracellular to cytosol)	orn[e] => orn[c]	1	1	(6541=1) | (84889=0) | (6542=1)	0	0
Nucleic acid degradation	5'-nucleotidase (dCMP), lysosomal	dcmp[l] + h2o[l] => dcyt[l] + pi[l]	1	0	(53=0)	0	0
Steroid Metabolism	testosterone sulfotransferase	paps[c] + tststerone[c] => h[c] + pap[c] + tststerones[c]	1	1	(6822=1) | (6822=1)	0	0
Nucleotides	UMP kinase (mitochondrial, ATP)	atp[m] + ump[m] <=> adp[m] + udp[m]	1	0	---	0	0
Transport, Extracellular	Phylloquinone transport	atp[c] + h2o[c] + phyQ[e] => adp[c] + h[c] + phyQ[c] + pi[c]	1	0	---	0	0
Transport, Extracellular	fatty acid transport via diffusion	ptdca[e] <=> ptdca[c]	1	0	---	0	0
Carnitine shuttle	carnitine O-palmitoyltransferase	crn[c] + tetpent6coa[c] => coa[c] + tetpent6crn[c]	1	0	(1375=0) | (1375=0) | (1375=0) | (126129=0) | (1374=0) | (1375=0)	0	0
Transport, Extracellular	Na+ / iodide cotransport	i[e] + 2na1[e] <=> i[c] + 2na1[c]	1	-1	(6528=-1)	-0.1	0.1
Nucleotides	nucleoside-diphosphatase (UTP), extracellular	h2o[e] + utp[e] => h[e] + pi[e] + udp[e]	1	0	(124583=0)	0	0
N-Glycan Degradation	endo-beta-N-acetylglucosaminidase	h2o[c] + s2l2n2m2m[c] => acgam[c] + s2l2n2m2mn[c]	1	0	(64772=0)	0	0
Carnitine shuttle	transport into the mitochondria (carnitine)	strdnccrn[c] => strdnccrn[m]	1	0	(788=0)	0	0
Heparan sulfate degradation	alpha-N-acetylglucosaminidase, lysosomal	h2o[l] + hs_deg3[l] => acgam[l] + hs_deg4[l]	1	0	(4669=0)	0	0
Steroid Metabolism	Steryl-sulfatase	dheas[r] + h2o[r] => dhea[r] + h[r] + so4[r]	1	-1	(412=-1)	0	0
Nucleotides	sulfate adenylyltransferase	atp[c] + h[c] + so4[c] => aps[c] + ppi[c]	1	0	(9060=-1) | (9061=0)	1	4.96733
Transport, Extracellular	D-tagatose uptake via diffusion	tagat_DASH_D[e] => tagat_DASH_D[c]	1	0	---	0	0
Exchange	chondroitin sulfate A (GalNAc4S-GlcA) proteoglycan exchange	cspg_a[e] <=>	1	0	---	0	0
Lysine Metabolism	L-aminoadipate-semialdehyde dehydrogenase (NADH)	L2aadp6sa[c] + h2o[c] + nad[c] => L2aadp[c] + 2h[c] + nadh[c]	1	0	---	0	0.1
Citric Acid Cycle	malate dehydrogenase, mitochondrial	mal_DASH_L[m] + nad[m] <=> h[m] + nadh[m] + oaa[m]	0	0	(4191=0)	-23.2228	2.72619
Cholesterol Metabolism	7-dehydrocholesterol reductase	ddsmsterol[r] + h[r] + nadph[r] => dsmsterol[r] + nadp[r]	1	1	(1717=1)	1	1.11066
Fatty acid activation	fatty-acid--CoA ligase	arach[c] + atp[c] + coa[c] <=> amp[c] + arachcoa[c] + ppi[c]	1	1	(2180=1)	0	0
CYP Metabolism	Fatty acid omega-hydroxylase	ddca[c] + h[c] + nadph[c] + o2[c] => h2o[c] + nadp[c] + whddca[c]	1	-1	(1579=-1)	0	0
Glycerophospholipid Metabolism	Phosphatidylserine decarboxylase	h[m] + ps_hs[m] => co2[m] + pe_hs[m]	1	0	(23761=0)	1	1.64706
Transport, Extracellular	gq1b hs transport	gq1b_hs[c] <=> gq1b_hs[e]	1	0	---	0	0
Citric Acid Cycle	citrate synthase	accoa[m] + h2o[m] + oaa[m] => cit[m] + coa[m] + h[m]	1	0	(1431=0) | (1431=0)	3	11.9256
Transport, Extracellular	fatty acid transport via diffusion	hdca[e] <=> hdca[c]	0	0	---	-1000	1000
Fatty acid elongation	fatty-acyl-CoA elongation (n-C18:3CoA)	5h[c] + lnlncgcoa[c] + malcoa[c] + 4nadph[c] + o2[c] => co2[c] + coa[c] + dlnlcgcoa[c] + 3h2o[c] + 4nadp[c]	1	-1	(6785=-1)	0	0
Keratan sulfate degradation	N-acetylglucosamine-6-sulfatase, lysosomal	h2o[l] + ksii_core4_deg3[l] <=> h[l] + ksii_core4_deg4[l] + so4[l]	1	1	(2799=1)	0	0
Transport, Extracellular	xenobiotic transport	taxol[e] <=> taxol[c]	1	0	---	0	0
C5-Branched dibasic acid metabolism	L-Citramalyl-CoA pyruvate-lyase	citmcoa_DASH_L[m] => accoa[m] + pyr[m]	1	0	---	0	0
Tyrosine metabolism	3-Methoxy-4-hydroxyphenylglycolaldehyde:NADP+ oxidoreductase	3m4hpga[c] + h2o[c] + nadp[c] <=> 3mox4hoxm[c] + 2h[c] + nadph[c]	0	0	(222=-1) | (220=-1) | (221=0) | (218=-1)	-1000	0
N-Glycan Biosynthesis	dolichyl-phosphate-mannose-glycolipid alpha-mannosyltransferase (uterus)	0.1dolmanp_U[r] + 0.1m4mpdol_U[r] => 0.1dolp_U[r] + h[r] + 0.1m5mpdol_U[r]	1	1	(10195=1) | (10195=1) | (10195=1) | (10195=1)	0	0
Glycerophospholipid Metabolism	Choline O-acetyltransferase	accoa[c] + chol[c] <=> ach[c] + coa[c]	0	-1	(1103=-1) | (1103=-1) | (1103=-1) | (1103=-1)	-0.1	0.1
Transport, Extracellular	maltose transport (uniport)	malt[e] <=> malt[c]	1	1	(6515=1)	0	0
Sphingolipid Metabolism	sphingomyelinase	h2o[c] + spc_hs[c] => cholp[c] + h[c] + sphings[c]	0	0	---	0	1.5772
Transport, Extracellular	adenine reversible transport, cytosol	ade[e] <=> ade[c]	0	0	(3177=0)	-0.564676	0
Exchange	Trehalose exchange	tre[e] <=>	1	0	---	0	0
Exchange	glycogen, structure 2 (glycogenin-1,6-{7[1,4-Glc], 4[1,4-Glc]}) exchange	glygn2[e] <=>	1	0	---	0	0
Sphingolipid Metabolism	Beta-1,3-galactosyltransferase 4	gt2_hs[g] + udpgal[g] => gt1c_hs[g] + h[g] + udp[g]	1	0	(8705=0)	0	0
Alkaloid biosynthesis II	ecgonine methyl esterase (ER)	egme[r] + h2o[r] => ecgon[r] + h[r] + meoh[r]	1	-1	(13=-1)	0	0
Pyruvate Metabolism	lactaldehyde dehydrogenase, mitochondrial	h2o[m] + lald_DASH_L[m] + nad[m] => 2h[m] + lac_DASH_L[m] + nadh[m]	1	1	(4329=0) | (7915=-1) | (8659=1) | (5832=1) | (217=1) | (7915=-1) | (219=1) | (8659=1)	0	0
Exchange	tetracosatetraenoic acid n-6 exchange	tettet6[e] <=>	1	0	---	0	0
Nucleotides	nucleoside-diphosphate kinase (ATP:GDP)	atp[c] + gdp[c] <=> adp[c] + gtp[c]	0	0	(29922=0) | (29922=0) | (4831=0 & 4830=0) | (4832=0) | (4831=0 & 4830=0) | (10201=0)	-999.3	1000
Transport, Extracellular	L-serine/L-cysteine Na-dependent exchange (Ser-L in)	cys_DASH_L[c] + na1[e] + ser_DASH_L[e] => cys_DASH_L[e] + na1[c] + ser_DASH_L[c]	0	0	(6509=0) | (6510=0)	0	1000
Exchange	docosa-4,7,10,13,16-pentaenoic acid (n-6) exchange	dcsptn1[e] <=>	1	0	---	0	0
Exchange	7-alpha,27-Dihydroxycholesterol exchange	xoltri27[e] <=>	1	0	---	0	0.1
Starch and Sucrose Metabolism	glucoamylase, extracellular (glygn5 -> malt)	glygn5[e] + h2o[e] => Tyr_DASH_ggn[e] + malt[e]	1	0	(8972=0)	0	0
Glycerophospholipid Metabolism	choline phosphotransferase	cdpchol[c] + dag_hs[c] => cmp[c] + h[c] + pchol_hs[c]	1	1	(10390=1) | (56994=0)	1	6.951
N-Glycan Biosynthesis	g2m8masn transport from endoplasmic reticulum to Golgi apparatus	g2m8masn[r] => g2m8masn[g]	1	0	---	0	0
Blood Group Biosynthesis	Alpha-(1,3)-fucosyltransferase	fucfucgalacglc13galacglcgal14acglcgalgluside_hs[g] + gdpfuc[g] => fucfucfucgalacglc13galacglcgal14acglcgalgluside_hs[g] + gdp[g] + h[g]	1	-1	(10690=-1)	0	0
Transport, Nuclear	Retinoate transport, nuclear	retn[c] <=> retn[n]	1	0	---	0	0
Folate Metabolism	5,10-methylenetetrahydrofolatereductase (NADPH)	2h[c] + mlthf[c] + nadph[c] => 5mthf[c] + nadp[c]	0	-1	(4524=-1)	1.45	4.5107
Transport, Golgi Apparatus	blood group intracellular transport	acnacngal14acglcgalgluside_hs[g] <=> acnacngal14acglcgalgluside_hs[c]	1	0	---	0	0
Transport, Mitochondrial	Cyanide transport via diffusion (mitochondrial)	cyan[c] <=> cyan[m]	1	0	---	0	0
Transport, Extracellular	glycocholate transport via sodium cotransport	gchola[e] + 2na1[e] => gchola[c] + 2na1[c]	0	-1	(6554=-1) | (6555=-1)	0	0.1
Tyrosine metabolism	Tyrosine:dopa oxidase	o2[c] + 2tyr_DASH_L[c] => 234dhphe[c]	0	-1	(7299=-1)	0	0
Exchange	diacylglycerol (homo sapiens) exchange	dag_hs[e] <=>	1	0	---	0	0
Bile Acid Biosynthesis	alpha-methylacyl-CoA racemase (reductase)	dhcholestancoa[r] + 0.5o2[r] => dhcholoylcoa[r] + h2o[r]	1	0	(23600=0) | (23600=0)	0	0
Aminosugar Metabolism	N-acetylglucosamine-6-phosphate deacetylase	acgam6p[c] + h2o[c] => ac[c] + gam6p[c]	0	0	(51005=0)	0	6.22935
Transport, Extracellular	Biotin transport via sodium symport	atp[c] + btn[e] + h2o[c] + 2na1[e] => adp[c] + btn[c] + h[c] + 2na1[c] + pi[c]	1	1	(8884=1)	1	12.902
Fructose and Mannose Metabolism	triokinase	atp[c] + glyald[c] => adp[c] + g3p[c] + h[c]	1	0	---	1	54.3687
Keratan sulfate degradation	N-acetylglucosamine-6-sulfatase, lysosomal	h2o[l] + ksi_deg9[l] <=> h[l] + ksi_deg10[l] + so4[l]	1	1	(2799=1)	0	0
Pyruvate Metabolism	pyruvate carboxylase	atp[m] + hco3[m] + pyr[m] => adp[m] + h[m] + oaa[m] + pi[m]	0	0	(5091=0) | (5091=0)	6.07098	28.2228
R Group Synthesis	R group coenzyme a ligase	Rtotal[c] + coa[c] <=> Rtotalcoa[c]	1	0	---	0.765596	7.051
Exchange	Cholate exchange	cholate[e] <=>	1	0	---	0	0
Cholesterol Metabolism	C-3 sterol keto reductase (zymosterol)	h[r] + nadph[r] + zym_int2[r] => nadp[r] + zymst[r]	1	1	(3295=1)	2	2.11172
Transport, Golgi Apparatus	potassium transport via proton antiport	h[g] + k[c] <=> h[c] + k[g]	1	0	(84679=0) | (23315=0)	0	0
Keratan sulfate degradation	N-acetylglucosamine-6-sulfatase, lysosomal	h2o[l] + ksi_deg27[l] <=> h[l] + ksi_deg28[l] + so4[l]	1	1	(2799=1)	0	0
Transport, Mitochondrial	24,25-Dihydroxyvitamin D2 transport from mitochondria	2425dhvitd2[m] => 2425dhvitd2[c]	1	0	---	0	0
Keratan sulfate biosynthesis	beta-N-acetylglucosaminylglycopeptide beta-1,4-galactosyltransferase, Golgi	ksii_core4_pre6[g] + udpgal[g] => h[g] + ksii_core4_pre7[g] + udp[g]	1	1	(8703=1) | (2683=0) | (8704=0) | (8704=0) | (9334=0)	0	0
Nucleotides	cytidylate kinase (CMP),nuclear	atp[n] + cmp[n] <=> adp[n] + cdp[n]	0	1	(51727=1)	-1000	1000
Cysteine Metabolism	L-Cysteate:2-oxoglutarate aminotransferase	Lcyst[c] + akg[c] <=> 3spyr[c] + glu_DASH_L[c]	0	0	(2805=0)	0	1.5
Carnitine shuttle	carnitine O-aceyltransferase, peroxisomal	crn[x] + ppcoa[x] <=> coa[x] + pcrn[x]	1	0	(1384=0)	2	2.08515
Vitamin D	24R-Vitamin D-25-hydroxylase (D3)	25hvitd3[m] + h[m] + nadph[m] + o2[m] => 2425dhvitd3[m] + h2o[m] + nadp[m]	0	1	(1591=1)	0	0.101418
Glycerophospholipid Metabolism	choline-phosphate cytidylyltransferase	ctp[c] + h[c] + ntm2amep[c] => cmpntm2amep[c] + ppi[c]	1	1	(9468=0) | (5130=1)	0	0
Exchange	Pyridoxine exchange	pydxn[e] <=>	1	0	---	0	0.05
Keratan sulfate degradation	beta-N-acetylhexosaminidase, lysosomal	h2o[l] + ksi_deg13[l] => acgam[l] + ksi_deg14[l]	1	1	(3074=1) | (3073=0) | (3073=0 & 3074=1)	0	0
Exchange	Taurocholic acid exchange	tchola[e] <=>	0	0	---	0	1.07709
Chondroitin sulfate degradation	N-acetylgalactosamine-4-sulfatase, lysosomal	cs_e_deg4[l] + h2o[l] <=> cs_e_deg5[l] + h[l] + so4[l]	1	1	(411=1) | (411=1)	0	0
Transport, Extracellular	xenobiotic transport	eaflatoxin[e] <=> eaflatoxin[c]	1	0	---	0	0
Transport, Mitochondrial	Vitamin D3 transport in mitochondria	vitd3[c] => vitd3[m]	0	0	---	0	1000
O-Glycan Biosynthesis	Core 2 acetylglucosaminyltransferase, Golgi apparatus	T_antigen[g] + uacgam[g] => core2[g] + h[g] + udp[g]	1	0	(2650=-1) | (51301=-1) | (9245=0)	0	0
Urea cycle/amino group metabolism	ornithine transaminase reversible (m)	akg[m] + orn[m] <=> glu5sa[m] + glu_DASH_L[m]	1	1	(4942=1)	-3.36241	-1
Steroid Metabolism	3 alpha-hydroxysteroid dehydrogenase (type 3)	andrstandn[r] + h[r] + nadph[r] <=> andrstrn[r] + nadp[r]	0	0	(1109=0)	-1000	1000
Steroid Metabolism	UDP-glucuronosyltransferase 1-10 precursor, microsomal	estriol[r] + udpglcur[r] => estriolglc[r] + udp[r]	1	1	(7363=1) | (54575=0) | (54490=0) | (54576=0)	0	0
Transport, Extracellular	T4 transport via facilitated diffusion	thyox_DASH_L[e] <=> thyox_DASH_L[c]	1	-1	(6567=-1)	-0.1	0.1
Transport, Extracellular	thymd transport	thymd[e] => thymd[c]	1	1	(3177=0) | (2030=1)	0	0
Transport, Extracellular	D-alanine/glycine reversible exchange	ala_DASH_D[e] + gly[c] <=> ala_DASH_D[c] + gly[e]	0	0	(56301=0) & (6520=0)	-1000	1000
Alanine and Aspartate Metabolism	alanine-glyoxylate transaminase (irreversible), (peroxisomal)	ala_DASH_L[x] + glx[x] => gly[x] + pyr[x]	1	0	(189=0)	1	3.94745
Triacylglycerol Synthesis	diacylglycerol acyltransferase	Rtotal3coa[c] + dag_hs[c] => coa[c] + tag_hs[c]	1	0	(8694=0) | (84649=0)	0	0.1
Triacylglycerol Synthesis	phosphatidic acid phosphatase	h2o[c] + pa_hs[c] => dag_hs[c] + pi[c]	0	0	(8612=0) | (8611=0) | (8613=0) | (8611=0)	0	11.902
Exchange	GMP exchange	gmp[e] <=>	1	0	---	0	0
Ascorbate and Aldarate Metabolism	D-Glucuronolactone:NAD+ oxidoreductase, mitochondrial	glac[m] + 2h2o[m] + nad[m] => glcr[m] + 3h[m] + nadh[m]	1	1	(8659=1) | (217=1) | (8659=1) | (219=1)	0	0
Bile Acid Biosynthesis	Very-long-chain-fatty-acid-CoA ligase	atp[r] + coa[r] + thcholstoic[r] => amp[r] + cholcoar[r] + ppi[r]	1	1	(11001=1)	0	0
Transport, Nuclear	inositol hexakisphosphate nuclear transport (diffusion)	minohp[c] <=> minohp[n]	1	0	---	0	0
Pyrimidine Biosynthesis	orotate phosphoribosyltransferase	orot5p[c] + ppi[c] <=> orot[c] + prpp[c]	1	1	(7372=1)	-2.84314	-1
Transport, Extracellular	glycocholate transport via bicarbonate countertransport	gchola[e] + hco3[c] <=> gchola[c] + hco3[e]	0	0	(6579=-1) | (28234=0) | (10599=0)	-1000	1000
Transport, Endoplasmic Reticular	hydroxylated testosterone transport	6htststerone[c] <=> 6htststerone[r]	1	0	---	0	0
Exchange	disialyl galactosylgloboside (homo sapiens) exchange	acnacngalgbside_hs[e] <=>	1	0	---	0	0
Folate Metabolism	folylpolyglutamate synthetase (10fthf), mitochondrial	10fthf5glu[m] + atp[m] + glu_DASH_L[m] => 10fthf6glu[m] + adp[m] + h[m] + pi[m]	0	0	(2356=0)	0	2.70432
Folate Metabolism	methylenetetrahydrofolate dehydrogenase (NADP), mitochondrial	mlthf[m] + nadp[m] <=> methf[m] + nadph[m]	0	1	(25902=0) | (10797=1)	-998.163	1000
Chondroitin / heparan sulfate biosynthesis	uridine diphosphoacetylgalactosamine-chondroitin acetylgalactosaminyltransferase II, Golgi	cs_d_pre3[g] + uacgam[g] => cs_d_pre4[g] + h[g] + udp[g]	1	1	(55790=-1) | (79586=1) & (22856=1) | (55454=0) | (337876=0)	0	0
N-Glycan Biosynthesis	m8masn transport from ER to Golgi apparatus	m8masn[r] => m8masn[g]	1	0	---	0	0
Fatty Acid Metabolism	Malonyl-CoA Decarboxylase, mitochondrial	h[m] + malcoa[m] => accoa[m] + co2[m]	0	0	(23417=0)	0	11.902
Fatty acid elongation	fatty acyl-CoA synthase (n-C10:0CoA)	3h[c] + malcoa[c] + 2nadph[c] + occoa[c] => co2[c] + coa[c] + dcacoa[c] + h2o[c] + 2nadp[c]	0	0	(2194=0)	1	6.24591
Transport, Lysosomal	galactocerebroside intracellular transport	galside_hs[c] <=> galside_hs[l]	1	0	---	0	0
Exchange	GD1beta (homo sapiens) exchange	gd1b2_hs[e] <=>	1	0	---	0	0
Cysteine Metabolism	2-Aminoacrylate sulfotransferase	2amac[c] + nadph[c] + paps[c] => Lcyst[c] + nadp[c] + pap[c]	0	0	---	0	1.5
Transport, Endoplasmic Reticular	CO2 endoplasmic reticular transport via diffusion	co2[c] <=> co2[r]	1	0	---	-4.22343	-4
Cysteine Metabolism	L-sulfolactate dehydrogenase (NAD+)	nad[c] + sl_DASH_L[c] <=> 3spyr[c] + h[c] + nadh[c]	0	1	(4190=1) | (130752=0)	-1.5	0
Exchange	myo-Inositol exchange	inost[e] <=>	0	0	---	-0.05	3.06499
Transport, Peroxisomal	CO2 peroxisomal transport	co2[c] <=> co2[x]	1	0	---	-12.6703	-12
Exchange	3,4-Dihydroxy-L-phenylalanine exchange	34dhphe[e] <=>	0	0	---	0	0
Steroid Metabolism	Steryl-sulfatase	estrones[r] + h2o[r] => estrone[r] + h[r] + so4[r]	1	-1	(412=-1)	0	0
Arginine and Proline Metabolism	proline oxidase (L-proline, NAD)	nad[c] + pro_DASH_L[c] => 1pyr5c[c] + 2h[c] + nadh[c]	0	0	(58510=0)	0	1000
Biotin Metabolism	biotinidase (biotin), mitochondrial	biocyt[m] + h2o[m] => btn[m] + lys_DASH_L[m]	0	0	(686=0)	0	5.951
Carnitine shuttle	2,6 dimethylheptanoly CoA carnitine transferase	coa[m] + dmhptcrn[m] <=> crn[m] + dmhptcoa[m]	1	0	---	0	0
Pyruvate Metabolism	malic enzyme (NADP), mitochondrial	mal_DASH_L[m] + nadp[m] => co2[m] + nadph[m] + pyr[m]	1	1	(4200=1) | (10873=-1)	1	12.902
Transport, Nuclear	13-cis-retinoic acid transport, nuclear	13_DASH_cis_DASH_retn[c] <=> 13_DASH_cis_DASH_retn[n]	1	0	---	0	0
Glycerophospholipid Metabolism	Platelet-activating factor acetylhydrolase	h2o[c] + paf_hs[c] => ac[c] + ak2lgchol_hs[c] + h[c]	0	0	(5051=0) | (5049=0 & 5050=0) | (5049=0 & 5050=0 & 5048=1)	0	6.22935
Transport, Extracellular	blood group intracellular transport	fucfucgalacglcgalgluside_hs[e] <=> fucfucgalacglcgalgluside_hs[c]	1	0	---	0	0
Sphingolipid Metabolism	Alpha-N-acetylgalactosaminide alpha-2,6-sialyltransferase 2	acngalgbside_hs[g] + cmpacna[g] => acn13acngalgbside_hs[g] + cmp[g] + h[g]	1	-1	(10610=-1)	0	0
R Group Synthesis	R total flux	R1coa_hs[c] => Rtotalcoa[c]	0	0	---	0	1000
R Group Synthesis	R group to palmitate conversion	Rtotalcoa[m] <=> pmtcoa[m]	0	0	---	0	1.46072
Sphingolipid Metabolism	UDP-GlcNAc:betaGal beta-1,3-N-acetylglucosaminyltransferase 3, Golgi apparatus	galgalthcrm_hs[g] + udpgal[g] => galgalgalthcrm_hs[g] + h[g] + udp[g]	1	0	(10331=0)	0	0
Transport, Mitochondrial	25-hydroxyvitamin D3 transport from mitochondria	25hvitd3[m] => 25hvitd3[c]	0	0	---	0	1000
Ascorbate and Aldarate Metabolism	glucuronolactone reductase	gullac[c] + nadp[c] <=> glac[c] + h[c] + nadph[c]	0	0	---	-1000	0
Transport, Extracellular	fatty acid transport via diffusion	arachd[e] <=> arachd[c]	0	0	---	-1000	1000
Fatty acid activation	fatty-acid--CoA ligase	atp[c] + coa[c] + crvnc[c] <=> amp[c] + c226coa[c] + ppi[c]	1	1	(2180=1)	-1000	-1
Heme Biosynthesis	Fe(III) reduction (ascorbate)	ascb_DASH_L[e] + 2fe3[e] => dhdascb[e] + 2fe2[e] + 2h[e]	1	-1	(79901=-1)	0	0
Transport, Extracellular	Sarcosine transport (extracellular to cytosol)	sarcs[e] => sarcs[c]	1	0	---	0	0
N-Glycan Degradation	beta-mannosidase, lysosomal	h2o[l] + mn[l] => acgam[l] + man[l]	1	0	(4126=0)	0	0
Steroid Metabolism	aldo-keto reductase family 1, member C1 (chlordecone reductase; 3-alpha hydroxysteroid dehydrogenase, type I; dihydrodiol dehydrogenase 4)	h[c] + nadph[c] + prgstrn[c] => aprgstrn[c] + nadp[c]	1	1	(1645=1)	0	0
Nucleotides	adenylate kinase	amp[c] + atp[c] <=> 2adp[c]	1	0	(122481=0) | (203=0) | (26289=-1) | (26289=-1)	57.2731	75.252
Valine, Leucine, and Isoleucine Metabolism	3-hydroxyacyl-CoA dehydratase (3-hydroxyisobutyryl-CoA) (mitochondria)	2mp2coa[m] + h2o[m] <=> 3hibutcoa[m]	0	1	(1892=1) | (3030=0) & (3032=1)	0	0.5
Glycine, Serine, and Threonine Metabolism	dimethylglycine dehydrogenase, mitochondrial	dmgly[m] + fad[m] + h2o[m] => fadh2[m] + fald[m] + sarcs[m]	0	0	(29958=0)	0	1.559
Carnitine shuttle	carnitine O-palmitoyltransferase	crn[c] + lneldccoa[c] => coa[c] + lneldccrn[c]	0	0	(1375=0) | (1375=0) | (1375=0) | (126129=0) | (1374=0) | (1375=0)	0	1.05513
Keratan sulfate biosynthesis	beta-N-acetylglucosaminylglycopeptide beta-1,4-galactosyltransferase, Golgi	core4[g] + 2udpgal[g] => 2h[g] + ksii_core4_pre1[g] + 2udp[g]	1	1	(8703=1) | (8704=0) | (8704=0) | (2683=0) | (9334=0)	0	0
Nucleotides	deoxycytidine deaminase, nuclear	dcyt[n] + h2o[n] + h[n] => duri[n] + nh4[n]	1	-1	(57379=-1)	0	0.1
N-Glycan Biosynthesis	UDP-GlcNAc:N-acetyl-D-glucosaminyl diphosphodolichol N-acetyl-D-glucosaminyltransferase (uterus)	0.1naglc2p_U[c] + uacgam[c] => 0.1chito2pdol_U[c] + h[c] + udp[c]	1	0	---	0	0
Exchange	Tyr-194 of apo-glycogenin protein (primer for glycogen synthesis) exchange	Tyr_DASH_ggn[e] <=>	1	0	---	0	0
Inositol Phosphate Metabolism	phosphatidylinositol-4-phosphate 4-phosphatase	h2o[c] + pail4p_hs[c] => pail_hs[c] + pi[c]	0	0	---	0	13.902
Chondroitin / heparan sulfate biosynthesis	chondroitin 2-sulfotransferase, Golgi	cs_c_COMMA_d_COMMA_e_pre1[g] + paps[g] => cs_d_pre2[g] + h[g] + pap[g]	1	-1	(10090=-1)	0	0
Eicosanoid Metabolism	Arachidonate 5-lipoxygenase	5HPET[c] => h2o[c] + leuktrA4[c]	1	-1	(240=-1)	0	0
Chondroitin sulfate degradation	beta-glucuronidase, lysosomal	cs_a_deg2[l] + h2o[l] => cs_a_deg3[l] + glcur[l]	1	1	(2990=1)	0	0
Exchange	Vitamin D3 exchange	vitd3[e] <=>	0	0	---	0	0.111717
Transport, Extracellular	Adrenaline secretion via secretory vesicle (ATP driven)	3adrnl[c] + 2atp[c] + 2h2o[c] => 2adp[c] + 3adrnl[e] + 2h[c] + 2pi[c]	1	0	(6570=-1) | (6571=0)	0	0
Exchange	dihomo-gamma-linolenic acid (n-6) exchange	dlnlcg[e] <=>	1	0	---	0	0
Transport, Nuclear	Choline transport, nuclear through pores	chol[c] <=> chol[n]	0	0	---	-0.1	0.1
Exchange	hexacosanoate (n-C26:0) exchange	hexc[e] <=>	1	0	---	0	0
Transport, Mitochondrial	formate mitochondrial transport	for[m] <=> for[c]	0	0	---	0	47.608
Transport, Extracellular	chondroitin sulfate B transport, golgi to extracellular	cspg_b[g] => cspg_b[e]	1	0	---	0	0
Inositol Phosphate Metabolism	inositol-1,4,5-triphosphate 6-kinase, nucleus	atp[n] + mi145p[n] => adp[n] + h[n] + mi1456p[n]	1	0	(253430=0)	0	0
Transport, Extracellular	L-cysteine reversible transport via sodium symport	cys_DASH_L[e] + na1[e] => cys_DASH_L[c] + na1[c]	1	1	(11254=1)	1	1000
Fatty acid oxidation	Beta oxidation of long chain fatty acid	6coa[m] + 6fad[m] + 6h2o[m] + 6nad[m] + tdcoa[m] => 7accoa[m] + 6fadh2[m] + 6h[m] + 6nadh[m]	0	1	(35=0) | (34=1)	0	1.53586
Phenylalanine metabolism	phenylacetate-CoA ligase	atp[c] + coa[c] + pac[c] => amp[c] + phaccoa[c] + ppi[c]	1	0	---	0	0
Transport, Peroxisomal	carnitine-acetylcarnitine carrier, peroxisomal	acrn[x] + crn[c] => acrn[c] + crn[x]	0	0	---	0	5.951
Purine Catabolism	xanthine oxidase	h2o[x] + hxan[x] + o2[x] => h2o2[x] + xan[x]	0	0	(7498=0)	0	0.512556
Transport, Endoplasmic Reticular	24 trihydroxy cholesterol transport	xoltri24[r] <=> xoltri24[c]	1	0	---	0	0.1
Fatty Acid Metabolism	acetyl-CoA carboxylase	accoa[c] + atp[c] + hco3[c] => adp[c] + h[c] + malcoa[c] + pi[c]	1	0	(31=0 & 32=0) | (31=0) | (32=0 & 31=0) | (32=0 & 31=0) | (31=0) | (31=0 & 32=0) | (31=0) | (31=0) | (31=0 & 32=0) | (31=0)	41.95	54.902
Pyruvate Metabolism	methyglyoxylate synthase 2 (from g3p)	g3p[c] => mthgxl[c] + pi[c]	0	0	---	0	10.076
Transport, Peroxisomal	fatty acid intracellular transport	stcoa[c] <=> stcoa[x]	1	0	---	0	0.1
Histidine Metabolism	S-Adenosyl-L-methionine:histamine N-tele-methyltransferase	amet[c] + hista[c] => ahcys[c] + h[c] + mhista[c]	0	1	(3176=1)	0	0.5
Exchange	Chloride exchange	cl[e] <=>	1	0	---	0	0
Transport, Extracellular	glycine reversible transport via sodium and chloride symport (3:1:1)	cl[e] + gly[e] + 3na1[e] <=> cl[c] + gly[c] + 3na1[c]	0	0	(9152=0)	-1000	1000
Exchange	L-Arginine exchange	arg_DASH_L[e] <=>	0	0	---	-0.5	0
Transport, Lysosomal	dihydrofolate reversible lysosomal transport	dhf[c] <=> dhf[l]	1	0	---	-3.9755	-1
Pyrimidine Catabolism	dihydropyrimidinase (5,6-dihydrouracil)	56dura[c] + h2o[c] => cala[c] + h[c]	0	1	(1807=-1) | (1809=-1) | (1808=1)	0	1.84314
	DM dgtp(n)	dgtp[n] =>	0	0	---	0	0.395737
Transport, Extracellular	fatty acid transport via diffusion	ocdca[e] <=> ocdca[c]	0	0	---	-1000	1000
Nucleotides	5'-nucleotidase (UMP), mitochondrial	h2o[m] + ump[m] => pi[m] + uri[m]	1	-1	(56953=-1)	0	0
Vitamin B6 Metabolism	pyridoxal dehydrogenase	h2o[c] + o2[c] + pydx[c] => 4pyrdx[c] + h2o2[c]	1	-1	(316=-1)	0	0.05
Chondroitin sulfate degradation	beta-glucuronidase, lysosomal	cs_d_deg3[l] + h2o[l] => cs_d_deg4[l] + glcur[l]	1	1	(2990=1)	0	0
Nucleotides	5'-nucleotidase (XMP)	h2o[c] + xmp[c] => pi[c] + xtsn[c]	1	1	(22978=1)	1	1.53755
Biotin Metabolism	biotin-[acetyl-CoA-carboxylase] ligase, mitochondrial	atp[m] + btn[m] + h[m] => btamp[m] + ppi[m]	0	0	(3141=0)	0	5.951
Transport, Mitochondrial	dGDP transport via dADP antiport	dadp[m] + dgdp[c] => dadp[c] + dgdp[m]	0	0	(60386=0)	0	1000
Transport, Extracellular	Lipoate transport via sodium symport	atp[c] + h2o[c] + lipoate[e] + 2na1[e] => adp[c] + h[c] + lipoate[c] + 2na1[c] + pi[c]	1	1	(8884=1)	0	0
Exchange	keratan sulfate I exchange	ksi[e] <=>	1	0	---	0	0
Exchange	hydroxylated ebastine exchange	ebastineoh[e] <=>	1	0	---	0	0
Bile Acid Biosynthesis	oxysterol 7alpha-hydroxylase	h[r] + nadph[r] + o2[r] + xol25oh[r] => h2o[r] + nadp[r] + xoltri25[r]	1	-1	(9420=-1)	0	0.1
Glycine, Serine, and Threonine Metabolism	glycine oxidase, perixosomal	gly[x] + h2o[x] + o2[x] => glx[x] + h2o2[x] + nh4[x]	0	0	---	0	3.94745
Tyrosine metabolism	thyroid peroxidase	h2o2[c] + 2h[c] + 2i[c] => 2h2o[c] + iodine[c]	1	-1	(7173=-1) | (7173=-1) | (7173=-1) | (7173=-1) | (7173=-1)	0	0
Inositol Phosphate Metabolism	phosphatidylinositol-3-phosphate 3-phosphatase	h2o[c] + pail3p_hs[c] => pail_hs[c] + pi[c]	0	0	(8897=0) | (8897=0) | (8897=0)	0	11.902
Lysine Metabolism	L-pipecolate oxidase, peroxisomal	Lpipecol[x] + o2[x] => h2o2[x] + h[x] + thp2c[x]	1	0	(51268=0)	0	0.1
Transport, Mitochondrial	7-glutamyl-10FTHF transport, mitochondrial	10fthf7glu[m] => 10fthf7glu[c]	0	0	---	0	2.38693
Fatty Acid Metabolism	acetyl-CoA C-acetyltransferase (octanoyl-CoA), peroxisomal	3odcoa[x] + coa[x] => accoa[x] + occoa[x]	1	1	(30=1)	0	0
Urea cycle/amino group metabolism	Sarcosine dehydrogenase (m)	fad[m] + sarcs[m] + thf[m] => fadh2[m] + gly[m] + mlthf[m]	0	0	(1757=0)	0	1.63336
Fatty acid activation	fatty-acid--CoA ligase	atp[c] + coa[c] + elaid[c] <=> amp[c] + od2coa[c] + ppi[c]	0	1	(2180=1)	-1.39411	0
Transport, Extracellular	inositol transport via sodium symport	inost[e] + na1[e] <=> inost[c] + na1[c]	0	0	(6526=0)	-1000	1000
Exchange	9-cis-retinol exchange	retinol_DASH_9_DASH_cis[e] <=>	1	0	---	0	0
Steroid Metabolism	Dehydroepiandrosterone sulfotransferase	dhea[c] + paps[c] => dheas[c] + h[c] + pap[c]	0	1	(6783=-1) | (6822=1)	0	3.96733
Keratan sulfate degradation	beta-galactosidase, lysosomal	h2o[l] + ksi_deg14[l] => gal[l] + ksi_deg15[l]	1	1	(5476=1) & (2720=1) & (2588=0) & (4758=0) | (5476=1) & (2720=1)	0	0
Glycine, Serine, and Threonine Metabolism	serine-pyruvate aminotransferase (irreversible), peroxisomal	pyr[x] + ser_DASH_L[x] => ala_DASH_L[x] + hpyr[x]	1	0	(189=0)	1	3.94745
Keratan sulfate degradation	N-acetylglucosamine-6-sulfatase, lysosomal	h2o[l] + ksii_core2_deg3[l] <=> h[l] + ksii_core2_deg4[l] + so4[l]	1	1	(2799=1)	0	0
Transport, Extracellular	keratan sulfate II (core4) transport, golgi to extracellular	ksii_core4[g] => ksii_core4[e]	1	0	---	0	0
Carnitine shuttle	carnitine transferase	coa[m] + ttdcrn[m] => crn[m] + tdcoa[m]	0	0	(1376=0)	0	1.53586
Glycine, Serine, and Threonine Metabolism	L-2-amino-3-oxobutanoate decarboxylation, mitochondrial (spontaneous)	2aobut[m] + h[m] => aact[m] + co2[m]	0	0	---	0	4.64125
Transport, Extracellular	thymidine transport (1:2 Na/Thymd cotransport)	2na1[e] + thymd[e] => 2na1[c] + thymd[c]	1	-1	(64078=-1)	0	0
Cholesterol Metabolism	Hydroxymethylglutaryl CoA reductase (ir)	2h[r] + hmgcoa[r] + 2nadph[r] => coa[r] + mev_DASH_R[r] + 2nadp[r]	1	1	(3156=1)	0	0
Transport, Extracellular	ribose transport in via proton symporter	h[e] + rib_DASH_D[e] => h[c] + rib_DASH_D[c]	0	0	---	0	1000
Fatty acid oxidation	Beta oxidation of long chain fatty acid	coa[m] + fad[m] + h2o[m] + nad[m] + stcoa[m] => accoa[m] + fadh2[m] + h[m] + nadh[m] + pmtcoa[m]	1	1	(35=0) | (35=0) | (34=1) | (34=1)	1	2.28109
Inositol Phosphate Metabolism	phosphatidylinositol 3-kinase, endoplasmic reticulum	atp[r] + pail_hs[r] => adp[r] + h[r] + pail3p_hs[r]	1	0	(5287=0)	0	0
Folate Metabolism	folylpolyglutamate synthetase (DHF)	4atp[c] + dhf[c] + 4glu_DASH_L[c] => 5dhf[c] + 4adp[c] + 4h[c] + 4pi[c]	0	0	(2356=0)	0	3.9755
Transport, Extracellular	Noradrenaline secretion via secretory vesicle (ATP driven)	2atp[c] + 2h2o[c] + 3nrpphr[c] => 2adp[c] + 2h[c] + 3nrpphr[e] + 2pi[c]	0	0	(6570=-1) | (6571=0)	0	5.951
N-Glycan Biosynthesis	Glycolipid 1,3-alpha-D-mannosyltransferase (liver)	gdpmann[c] + 0.1mpdol_L[c] => gdp[c] + h[c] + 0.1m1mpdol_L[c]	1	0	(85365=0) | (85365=0)	0	0
Transport, Golgi Apparatus	GDP intracellular transport	gdp[c] <=> gdp[g]	1	0	---	0	0
Inositol Phosphate Metabolism	5-diphosphoinositol-1,2,3,4,6-pentakisphosphate diphosphohydrolase, nuclear	h2o[n] + ppmi12346p[n] => h[n] + minohp[n] + pi[n]	1	0	(51447=0) | (9807=0) | (51447=0) | (51447=0) | (9807=0) | (51447=0) | (117283=0) | (51447=0) | (51447=0)	0	0
Nucleic acid degradation	5'-nucleotidase (dGMP), lysosomal	dgmp[l] + h2o[l] => dgsn[l] + pi[l]	1	0	(53=0)	0	0
Fatty acid oxidation, peroxisome	Beta oxidation of long chain fatty acid	coa[x] + h2o[x] + nad[x] + o2[x] + tetpent6coa[x] => accoa[x] + dcsptn1coa[x] + h2o2[x] + h[x] + nadh[x]	1	0	(3295=1 & 30=1 & 51=0) | (51=0 & 3295=1 & 30=1) | (30=1 & 51=0 & 1962=0) | (51=0 & 30=1 & 1962=0)	0	0
Transport, Extracellular	Creatine transport (sodium symport) (2:1)	creat[e] + 2na1[e] <=> creat[c] + 2na1[c]	1	0	(6535=0) | (6537=0)	-0.1	0
Exchange	Superoxide anion exchange	o2s[e] <=>	0	0	---	0	0.353197
Transport, Extracellular	3-mercaptolactate-cysteine disulfide transport, extracellular	mercplaccys[c] => mercplaccys[e]	0	0	---	0	0.25
Nucleotides	cytidine deaminase, nuclear	cytd[n] + h2o[n] + h[n] => nh4[n] + uri[n]	1	-1	(57379=-1)	0	0.1
Folate Metabolism	folylpolyglutamate synthetase (10fthf)	10fthf6glu[c] + atp[c] + glu_DASH_L[c] => 10fthf7glu[c] + adp[c] + h[c] + pi[c]	0	0	(2356=0)	0	2.98367
Inositol Phosphate Metabolism	phosphatidylinositol 3,4-bisphosphate 5-kinase, nuclear	atp[n] + pail34p_hs[n] => adp[n] + h[n] + pail345p_hs[n]	0	0	---	0	0.386802
Keratan sulfate degradation	sialidase, lysosomal	h2o[l] + ksii_core4[l] => acnam[l] + ksii_core4_deg1[l]	1	0	(5476=1) & (2720=1) & (2588=0) & (4758=0)	0	0
Folate Metabolism	Gamma-glutamyl hydrolase (5DHF), lysosomal	5dhf[l] + 4h2o[l] => dhf[l] + 4glu_DASH_L[l]	1	1	(8836=1)	1	3.9755
Fatty Acid Metabolism	carnitine O-aceyltransferase, mitochondrial	acrn[m] + coa[m] <=> accoa[m] + crn[m]	0	0	(1384=0)	0	23.804
Glycine, Serine, and Threonine Metabolism	5-aminolevulinate synthase	gly[m] + h[m] + succoa[m] => 5aop[m] + co2[m] + coa[m]	1	1	(212=0) | (23464=0) | (211=1) | (211=1)	8	9.73743
Lysine Metabolism	4-trimethylaminobutyraldehyde dehydrogenase	4tmeabut[c] + h2o[c] + nad[c] => 4tmeabutn[c] + 2h[c] + nadh[c]	1	1	(223=1)	0	0
Transport, Extracellular	Retinol transport via faciliated diffusion	retinol[e] => retinol[c]	0	0	---	0	0.495112
Transport, Golgi Apparatus	N-acetyl-galactosamine intracellular transport	acgal[g] <=> acgal[c]	1	0	---	0	0
Nucleotides	Deoxycytidine kinase, mitochondrial (ATP)	atp[m] + dcyt[m] <=> adp[m] + dcmp[m] + h[m]	1	0	---	0	0
Urea cycle/amino group metabolism	spermidine synthase	ametam[c] + ptrc[c] => 5mta[c] + h[c] + spmd[c]	0	1	(6723=1)	1	1.35515
Transport, Endoplasmic Reticular	estriol intracellular transport	estriol[r] <=> estriol[c]	1	0	---	0	0
Transport, Peroxisomal	hydroxypyruate transport, peroxisomal	hpyr[c] <=> hpyr[x]	1	0	---	-3.94745	-1
C5-Branched dibasic acid metabolism	L-Citramalyl-CoA hydro-lyase, mitochondrial	h2o[m] + itaccoa[m] <=> citmcoa_DASH_L[m]	1	0	---	0	0
Transport, Extracellular	glucose transport via sodium symport	glc_DASH_D[e] + na1[e] <=> glc_DASH_D[c] + na1[c]	0	0	(6526=0) | (159963=0) | (6524=-1) | (125206=0) | (200010=0)	-953.375	1000
Exchange	debrisoquine exchange	debrisoquine[e] <=>	1	0	---	0	0
Heparan sulfate degradation	N-acetylglucosamine-3-sulfatase, lysosomal	h2o[l] + hs_deg10[l] <=> h[l] + hs_deg11[l] + so4[l]	1	0	---	0	0
Heparan sulfate degradation	heparan-glucosaminide N-acetyltransferase, lysosomal	accoa[c] + hs_deg19[l] => coa[c] + h[l] + hs_deg20[l]	1	0	---	0	0
Vitamin A Metabolism	4-oxo-retinoic acid formation (oxidation)	o2[c] + 2retn[c] => 2oretn[c]	1	0	---	0	0
Transport, Peroxisomal	hydrogen peroxide peroxisomal transport via diffusion	h2o2[c] <=> h2o2[x]	0	0	---	-9.91297	3.53146
Transport, Extracellular	sodium/ammonium proton antiporter	na1[c] + nh4[e] <=> na1[e] + nh4[c]	0	0	(6549=-1) | (6548=0) | (6550=-1)	-1000	1000
Keratan sulfate degradation	beta-N-acetylhexosaminidase, lysosomal	h2o[l] + ksi_deg19[l] => acgam[l] + ksi_deg20[l]	1	1	(3073=0 & 3074=1) | (3074=1) | (3073=0)	0	0
Keratan sulfate biosynthesis	galactose/N-acetylglucosamine 6-O-sulfotransferase, Golgi apparatus	ksi_pre28[g] + paps[g] => h[g] + ksi_pre29[g] + pap[g]	1	0	(23563=-1) | (9435=0) | (10164=-1) | (4166=-1) | (23563=-1)	0	0
Transport, Extracellular	glucose transport via membrane vesicle	glc_DASH_D[r] => glc_DASH_D[e]	0	0	---	0	1000
Transport, Extracellular	L-cysteine/L-threonine Na-dependent exchange (Cys-L in)	cys_DASH_L[e] + na1[e] + thr_DASH_L[c] => cys_DASH_L[c] + na1[c] + thr_DASH_L[e]	0	0	(6509=0) | (6510=0)	0	1000
D-arg and D-orn metabolism	D-ornithine oxidase, perixosomal	h2o[x] + o2[x] + orn_DASH_D[x] => 5a2opntn[x] + h2o2[x] + nh4[x]	1	-1	(1610=-1)	0	0
Pentose Phosphate Pathway	phosphogluconate dehydrogenase	6pgc[c] + nadp[c] => co2[c] + nadph[c] + ru5p_DASH_D[c]	0	1	(5226=1)	1	21.4034
Nucleotides	nucleoside-diphosphate kinase (ATP:dTDP), mitochondrial	atp[m] + dtdp[m] <=> adp[m] + dttp[m]	0	0	(4833=0)	-1000	1.59711
Nucleotides	UMP kinase (dCTP),nuclear	dctp[n] + ump[n] <=> dcdp[n] + udp[n]	0	1	(51727=1)	-1000	1000
Propanoate Metabolism	2-methylcitrate synthase	h2o[c] + oaa[c] + ppcoa[c] => 2mcit[c] + coa[c] + h[c]	1	0	---	0	0
Transport, Mitochondrial	dGTP transport via dTDP antiport	dgtp[c] + dtdp[m] => dgtp[m] + dtdp[c]	0	0	(60386=0)	0	1000
Glutamate metabolism	4-aminobutyrate transaminase, reversible (mitochondrial)	4abut[m] + akg[m] <=> glu_DASH_L[m] + sucsal[m]	0	1	(18=1) | (18=1)	0	3.79707
Transport, Extracellular	25-hydroxyvitamin D3 transport in cytoplasm	25hvitd3[e] => 25hvitd3[c]	0	0	---	0	1000
Pentose and Glucuronate Interconversions	xylulokinase	atp[c] + xylu_DASH_D[c] => adp[c] + h[c] + xu5p_DASH_D[c]	1	1	(9942=1)	1	4.96767
Transport, Extracellular	L-isoleucine transport via diffusion (extracellular to cytosol)	ile_DASH_L[e] <=> ile_DASH_L[c]	1	1	(8501=1) | (124935=0)	-1000	-1
Exchange	Ethanol exchange	etoh[e] <=>	1	0	---	0	0
Nucleotides	guanylate kinase (GMP:ATP)	atp[c] + gmp[c] <=> adp[c] + gdp[c]	1	1	(2987=1)	1	7.951
Transport, Peroxisomal	fatty acid intracellular transport	tethex3coa[c] <=> tethex3coa[x]	1	0	---	0	0
Transport, Golgi Apparatus	UDP-Glc Golgi transport via CMP antiport	udpg[c] + ump[g] <=> udpg[g] + ump[c]	1	1	(23443=1) | (84912=0) | (11046=0)	0	0
Transport, Golgi Apparatus	blood group intracellular transport	fucacngalacglcgalgluside_hs[g] <=> fucacngalacglcgalgluside_hs[c]	1	0	---	0	0
Transport, Extracellular	blood group intracellular transport	fucacngalacglcgalgluside_hs[e] <=> fucacngalacglcgalgluside_hs[c]	1	0	---	0	0
Miscellaneous	inorganic diphosphatase, nuclear	h2o[n] + ppi[n] => h[n] + 2pi[n]	0	0	---	0	108.077
Transport, Extracellular	cholesterol efflux (ATP depedent)	atp[c] + chsterol[c] + h2o[c] => adp[c] + chsterol[e] + h[c] + pi[c]	0	1	(19=1)	0	0.110662
Transport, Peroxisomal	intracellular transport (peroxisome)	adhap_hs[c] <=> adhap_hs[x]	1	0	---	0	0
Keratan sulfate biosynthesis	galactose/N-acetylglucosamine 6-O-sulfotransferase, Golgi apparatus	ksi_pre13[g] + paps[g] => h[g] + ksi_pre14[g] + pap[g]	1	0	(23563=-1) | (9435=0) | (23563=-1) | (10164=-1) | (4166=-1)	0	0
Valine, Leucine, and Isoleucine Metabolism	malonate-semialdehyde dehydrogenase (acetylating), mitochondrial	2mop[m] + coa[m] + nad[m] => h[m] + mmcoa_DASH_R[m] + nadh[m]	0	0	---	0	0.5
Transport, Extracellular	prostaglandin transport via bicarbonate countertransport	hco3[c] + prostge1[e] <=> hco3[e] + prostge1[c]	1	-1	(6578=-1)	0	0.1
Transport, Endoplasmic Reticular	ceramide transport protein	crm_hs[c] <=> crm_hs[r]	0	0	(10087=0)	0	3.96733
Transport, Extracellular	bile acid intracellular transport	dgchol[e] <=> dgchol[c]	0	0	---	-1.0816	0
Exchange	Sphingosine 1-phosphate exchange	sphs1p[e] <=>	0	0	---	0	0.184061
Pyrimidine Biosynthesis	dihydroorotase	dhor_DASH_S[c] + h2o[c] <=> cbasp[c] + h[c]	1	1	(790=1)	-2.84314	-1
Heparan sulfate degradation	N-acetylglucosamine-3-sulfatase, lysosomal	h2o[l] + hs_deg23[l] <=> h[l] + hs_deg24[l] + so4[l]	1	0	---	0	0
Transport, Peroxisomal	FAD transporter, peroxisomal	fad[c] <=> fad[x]	1	0	---	-2.0816	-2
Transport, Nuclear	dTTP diffusion in nucleus	dttp[c] <=> dttp[n]	0	0	---	-1000	1000
Glycosylphosphatidylinositol (GPI)-anchor biosynthesis	H7' phosphoethanolaminyl transferase, endoplasmic reticulum	emem2gacpail_hs[r] + pe_hs[r] => dag_hs[r] + gpi_hs[r]	1	1	(23556=1) | (23556=1)	0	0
Steroid Metabolism	aromatase	nadph[r] + 2o2[r] + tststerone[r] => estradiol[r] + for[r] + 2h2o[r] + nadp[r]	1	-1	(1588=-1) | (1588=-1)	0	0
Exchange	Deoxyadenosine exchange	dad_DASH_2[e] <=>	0	0	---	0	0.45724
Pyruvate Metabolism	acetol monooxygenase	acetol[c] + h[c] + nadph[c] + o2[c] => 2h2o[c] + mthgxl[c] + nadp[c]	0	0	(1571=0)	0	1.95573
Transport, Extracellular	L-carnitine outward transport (H+ antiport)	crn[c] + h[e] => crn[e] + h[c]	1	-1	(6583=-1)	0	0.1
Transport, Lysosomal	Glutamate transport, lysosomal	glu_DASH_L[l] => glu_DASH_L[c]	1	0	---	18	29.902
Selenoamino acid metabolism	Selenophosphate synthase	atp[c] + h2o[c] + seln[c] => amp[c] + pi[c] + selnp[c]	1	1	(22929=0) | (22928=1)	0	0
Chondroitin / heparan sulfate biosynthesis	chondroitin 4-sulfotransferase, Golgi apparatus	cs_e_pre5b[g] + paps[g] => cspg_e[g] + h[g] + pap[g]	1	0	---	0	0
Heparan sulfate degradation	heparan-glucosaminide N-acetyltransferase, lysosomal	accoa[c] + hs_deg13[l] => coa[c] + h[l] + hs_deg14[l]	1	0	---	0	0
Urea cycle/amino group metabolism	Ornithine Decarboxylase	h[c] + orn[c] => co2[c] + ptrc[c]	1	1	(4953=1)	1	3.72932
Transport, Extracellular	ribose transport via diffusion	rib_DASH_D[e] <=> rib_DASH_D[c]	0	0	---	-1000	0
Transport, Nuclear	CO2 nuclear transport via diffusion	co2[n] <=> co2[c]	1	0	---	0	0
Vitamin B6 Metabolism	pyridoxal kinase	atp[c] + pydx[c] => adp[c] + h[c] + pydx5p[c]	0	0	(8566=0)	0	11.952
Chondroitin / heparan sulfate biosynthesis	chondroitin glucuronyltransferase II, Golgi apparatus	cs_a_COMMA_b_COMMA_e_pre1[g] + udpglcur[g] => cs_a_COMMA_b_pre2[g] + h[g] + udp[g]	1	1	(54480=0) | (337876=0) | (79586=1) & (22856=1)	0	0
Glyoxylate and Dicarboxylate Metabolism	Hydroxypyruvate reductase (NADPH)	h[c] + hpyr[c] + nadph[c] => glyc_DASH_R[c] + nadp[c]	0	0	(9380=0)	0	2.77561
Exchange	lysophosphatidylcholine (homo sapiens) exchange	lpchol_hs[e] <=>	0	0	---	0	0.234404
Inositol Phosphate Metabolism	myo-inositol 3-phosphatase	h2o[c] + mi3p_DASH_D[c] => inost[c] + pi[c]	0	1	(3612=1) | (3613=0)	1	3.48367
Fatty acid elongation	fatty acyl-CoA desaturase (n-C18:2CoA -> n-C18:3CoA)	h[c] + lnlccoa[c] + nadh[c] + o2[c] => 2h2o[c] + lnlncgcoa[c] + nad[c]	1	0	(9415=0)	0	0
Transport, Extracellular	heparan sulfate transport, golgi to extracellular	hspg[g] => hspg[e]	1	0	---	0	0
Transport, Nuclear	Inorganic triphosphate transport through nuclear pore	pppi[c] <=> pppi[n]	1	0	---	0	0
Transport, Mitochondrial	Acetoacetate mitochondrial transport via H+ symport	acac[c] + h[c] <=> acac[m] + h[m]	1	1	(6566=1)	-53.027	-35.1392
Transport, Golgi Apparatus	UDP-GalNAc Golgi transport via CMP antiport	udpacgal[c] + ump[g] <=> udpacgal[g] + ump[c]	1	0	(7355=0)	0	0
Cholesterol Metabolism	C-4 methyl sterol oxidase	4mzym_int2[r] + nadp[r] + o2[r] => co2[r] + h[r] + nadph[r] + zym_int2[r]	0	0	(50814=0)	0	2.11172
Transport, Peroxisomal	L-lysine transport, peroxisomal (irreversible)	lys_DASH_L[c] => lys_DASH_L[x]	0	0	---	0	0.1
Nucleotides	nucleoside-diphosphatase (UDP), extracellular	h2o[e] + udp[e] => h[e] + pi[e] + ump[e]	1	0	(124583=0)	0	0
R Group Synthesis	R group artificial flux	fadh2[m] + h[m] + lnlccoa[c] + nadph[m] => 1.125R2coa_hs[c] + fad[m] + nadp[m]	1	0	---	0	0
Nucleotides	cytidylate kinase (dCMP)(GTP)	dcmp[c] + gtp[c] <=> dcdp[c] + gdp[c]	1	-1	(26289=-1) | (26289=-1)	-0.1	0.1
Transport, Extracellular	fatty acid transport via diffusion	phyt[e] <=> phyt[c]	1	0	---	0	0
Transport, Extracellular	cholate transport via sodium cotransport	cholate[e] + 2na1[e] => cholate[c] + 2na1[c]	1	-1	(6554=-1) | (6555=-1)	0	0.1
Pentose Phosphate Pathway	glucose 6-phosphate dehydrogenase, endoplasmic reticulum	g6p[r] + nadp[r] <=> 6pgl[r] + h[r] + nadph[r]	0	0	(9563=0)	-1000	1000
Transport, Extracellular	glucuronidated compound transport	andrstrnglc[c] + atp[c] + h2o[c] => adp[c] + andrstrnglc[e] + h[c] + pi[c]	1	1	(4363=1)	0	0
Carnitine shuttle	carnitine O-palmitoyltransferase	crn[c] + tmndnccoa[c] => coa[c] + tmndnccrn[c]	1	0	(1375=0) | (1375=0) | (1375=0) | (126129=0) | (1374=0) | (1375=0)	0	0
Exchange	Lea glycolipid exchange	fuc14galacglcgalgluside_hs[e] <=>	1	0	---	0	0
Transport, Endoplasmic Reticular	Methanol transporter, endoplasmic reticulum	meoh[c] <=> meoh[r]	1	0	---	0	0
Transport, Extracellular	xenobiotic transport	npthl[e] <=> npthl[c]	1	0	---	0	0
Nucleotides	purine-nucleoside phosphorylase (Adenosine)	adn[c] + pi[c] <=> ade[c] + r1p[c]	1	1	(4860=1)	1	7.951
Chondroitin / heparan sulfate biosynthesis	chondroitin glucuronyltransferase II, Golgi apparatus	cs_e_pre2[g] + udpglcur[g] => cs_e_pre3[g] + h[g] + udp[g]	1	1	(54480=0) | (337876=0) | (79586=1) & (22856=1)	0	0
Heparan sulfate degradation	heparan sulfate proteoglycan protease, lysosome (endosome)	h2o[l] + hspg[l] => Ser_DASH_Gly_FSLASH_Ala_DASH_X_DASH_Gly[l] + hs[l]	1	0	---	0	0
Exchange	Estrone 3-sulfate exchange	estrones[e] <=>	1	0	---	0	0
Stilbene, coumarine and lignin biosynthesis	4-Coumarate:oxygen oxidoreductase	2T4hcinnm[c] + o2[c] => 234dhcinm[c]	1	-1	(7299=-1)	0	0
Exchange	13-cis-retinoyl glucuronide exchange	13_DASH_cis_DASH_retnglc[e] <=>	1	0	---	0	0
Steroid Metabolism	3 beta-hydroxysteroid dehydrogenase type 1	eandrstrn[r] + h[r] + nadph[r] => andrstandn[r] + h2o[r] + nadp[r]	0	-1	(3284=-1)	0	1.30382
Blood Group Biosynthesis	UDP-GlcNAc:betaGal beta-1,3-N-acetylglucosaminyltransferase 3, Golgi apparatus	acgalfucgalacglcgal14acglcgalgluside_hs[g] + udpgal[g] => galacgalfucgalacglcgal14acglcgalgluside_hs[g] + h[g] + udp[g]	1	0	(10331=0)	0	0
Transport, Peroxisomal	fatty acid intracellular transport	arachdcoa[c] <=> arachdcoa[x]	1	0	---	-0.1	0
Nucleotides	nucleoside-diphosphate kinase (ATP:dADP), mitochondrial	atp[m] + dadp[m] <=> adp[m] + datp[m]	0	0	(4833=0)	-1000	0.805401
Transport, Extracellular	L-lactate reversible transport via sodium symport	lac_DASH_L[e] + na1[e] <=> lac_DASH_L[c] + na1[c]	0	0	---	-1000	1000
Tryptophan metabolism	Melatonin:oxygen 2,3-dioxygenase (indole-decyclizing)	melatn[c] + o2[c] => fna5moxam[c]	1	-1	(3620=-1)	0	0
Fatty acid elongation	fatty acyl-CoA synthase (n-C8:0CoA), lumped reaction	accoa[c] + 9h[c] + 3malcoa[c] + 6nadph[c] => 3co2[c] + 3coa[c] + 3h2o[c] + 6nadp[c] + occoa[c]	1	0	(2194=0)	0.975	6.48146
Transport, Peroxisomal	lipid, flip-flop intracellular transport	dhcholestanate[m] <=> dhcholestanate[x]	1	0	---	1	1.08515
Nucleotides	5'-nucleotidase (dUMP),mitochondrial	dump[m] + h2o[m] => duri[m] + pi[m]	1	-1	(56953=-1)	0	0.1
Nucleotides	nucleoside-diphosphate kinase (ATP:dGDP)	atp[c] + dgdp[c] <=> adp[c] + dgtp[c]	0	0	(29922=0) | (10201=0) | (4831=0 & 4830=0) | (4832=0) | (4831=0 & 4830=0) | (29922=0)	-1000	1000
Nucleotides	3',5'-cyclic-nucleotide phosphodiesterase	35cgmp[c] + h2o[c] => gmp[c] + h[c]	0	0	(5139=-1) | (5146=-1) | (5152=0) | (5152=0) | (5153=-1) | (50940=-1) | (5152=0) | (5140=0) | (5152=0) | (10846=0) | (5152=0) | (5145=-1 & 5158=-1 & 5149=-1) | (5152=0) | (5152=0) | (5152=0) | (8654=0) | (8654=0) | (5152=0) | (5136=-1) | (8654=0) | (5140=0) | (5152=0) | (5152=0) | (5152=0) | (5152=0) | (5152=0) | (5137=-1) | (5138=-1) | (5152=0) | (5152=0) | (5152=0) | (5145=-1 & 5146=-1 & 5147=0 …	0	5.951
Cysteine Metabolism	3-Mercaptolactate:NAD+ oxidoreductase	mercplac[c] + nad[c] <=> h[c] + mercppyr[c] + nadh[c]	0	1	(92483=0) | (3945=-1 & 3939=1) | (55293=0) | (3948=-1) | (3948=-1) | (3945=-1) | (160287=0) | (3939=1)	-0.25	0
Transport, Mitochondrial	Biotin reversible transport via proton symport, mitochondria	btn[c] + h[c] <=> btn[m] + h[m]	1	1	(6566=1)	0	0
Exchange	Metanephrine exchange	mepi[e] <=>	1	0	---	0	0
Transport, Peroxisomal	O2 transport, peroxisomal	o2[c] <=> o2[x]	1	0	---	4.01856	14.8429
Sphingolipid Metabolism	UDP-GlcNAc:betaGal beta-1,3-N-acetylglucosaminyltransferase 3, Golgi apparatus	galside_hs[g] + udpgal[g] => digalside_hs[g] + h[g] + udp[g]	1	0	(10331=0)	0	0
Fatty acid oxidation, peroxisome	Beta oxidation of long chain fatty acid	5coa[x] + 5h2o[x] + lnlncgcoa[x] + 5nad[x] + 2o2[x] => 5accoa[x] + 2h2o2[x] + 5h[x] + 5nadh[x] + occoa[x]	1	0	(3295=1 & 30=1 & 51=0) | (30=1 & 51=0 & 1962=0) | (51=0 & 3295=1 & 30=1) | (51=0 & 30=1 & 1962=0)	0	0
Exchange	Retinol exchange	retinol[e] <=>	1	0	---	0	0
Carnitine shuttle	transport into the mitochondria (carnitine)	dlnlcgcrn[c] => dlnlcgcrn[m]	1	0	(788=0)	0	0
Transport, Mitochondrial	H2O transport, mitochondrial	h2o[c] <=> h2o[m]	0	0	(343=0)	-1000	710.762
Inositol Phosphate Metabolism	phosphatidylinositol phospholipase C	h2o[c] + pail_hs[c] => dag_hs[c] + h[c] + mi1p_DASH_D[c]	0	0	(5331=0) | (5332=-1) | (9651=-1) | (113026=0) | (89869=0) | (23007=0) | (5330=-1) | (5335=0) | (5336=-1) | (257068=0) | (23236=0) | (5335=0) | (5334=-1) | (84812=-1) | (5332=-1) | (5333=-1) | (23236=0) | (51196=-1)	0	4.96733
Transport, Extracellular	fatty acid retinol efflux (11-cis)	11_DASH_cis_DASH_retfa[c] => 11_DASH_cis_DASH_retfa[e]	1	0	---	0	0
Tyrosine metabolism	Tyrosine:dopa oxidase (dopaquinone producing 2)	234dhphe[c] + o2[c] => 2dopaqn[c] + 2h2o[c]	0	-1	(7299=-1)	0	0
Glycosylphosphatidylinositol (GPI)-anchor biosynthesis	M4B phosphoethanolaminyl transferase, endoplasmic reticulum	mem2emgacpail_hs[r] + pe_hs[r] => dag_hs[r] + m_LPAREN_em_RPAREN_3gacpail_hs[r]	1	0	(5281=1) & (54872=0) | (5281=1) & (54872=0)	0	0
Exchange	beta-tocopherol exchange	bvite[e] <=>	1	0	---	0	0
Transport, Mitochondrial	CoA transporter	coa[c] <=> coa[m]	0	0	(8034=0)	-4.73422	0.6
Glycerophospholipid Metabolism	Diacylglycerol phosphate kinase (homo sapiens)	atp[n] + dag_hs[n] <=> adp[n] + h[n] + pa_hs[n]	0	0	(8525=0) | (9162=-1)	0	0.193401
Exchange	coumarin exchange	coumarin[e] <=>	1	0	---	0	0
Nucleotides	5'-nucleotidase (GMP)	gmp[c] + h2o[c] => gsn[c] + pi[c]	1	1	(22978=1)	1	6.951
Exchange	5-Hydroxy-L-tryptophan exchange	5htrp[e] <=>	0	0	---	0.3	0.5
	4 hydroxy retinoic acid demand	hretn[n] =>	1	0	---	0	0
Methionine Metabolism	DNA (cytosine-5-)-methyltransferase, nucleus	amet[n] + dna[n] => ahcys[n] + dna5mtc[n] + h[n]	1	1	(1787=-1) | (1788=0) | (1787=-1) | (1787=-1) | (1788=0) | (1789=0) | (1787=-1) | (1789=0) | (1789=0) | (1788=0) | (1786=1) | (1787=-1) | (1789=0) | (1788=0) | (1787=-1)	0	0
Chondroitin / heparan sulfate biosynthesis	chondroitin 6-sulfotransferase, Golgi apparatus	cs_c_pre3[g] + paps[g] => cspg_c[g] + h[g] + pap[g]	1	0	(9469=0) | (56548=0)	0	0
R Group Synthesis	R group to palmitate conversion	Rtotal3coa[m] <=> pmtcoa[m]	0	0	---	0	1.46072
Galactose metabolism	D-Tagatose 1-phosphate D-glyceraldehyde-3-phosphate-lyase	tag1p_DASH_D[c] <=> dhap[c] + glyald[c]	1	-1	(229=-1)	0	0
N-Glycan Biosynthesis	dolichyl-phosphate-mannose-glycolipid alpha-mannosyltransferase (uterus)	0.1dolmanp_U[r] + 0.1m7mpdol_U[r] => 0.1dolp_U[r] + h[r] + 0.1m8mpdol_U[r]	1	0	---	0	0
Nucleotides	Ap4A hydrolase, asymmetrically	ap4a[c] + h2o[c] => amp[c] + atp[c] + 2h[c]	1	-1	(318=-1) | (318=-1) | (318=-1)	0	0
Vitamin A Metabolism	13-cis-retinoic acid isomerase	retn[c] <=> 13_DASH_cis_DASH_retn[c]	1	-1	(2944=-1) | (2944=-1)	-0.1	0.1
Exchange	paclitaxel exchange	taxol[e] <=>	1	0	---	0	0
Transport, Extracellular	ethanol reversible transport	etoh[e] <=> etoh[c]	1	0	---	0	0
Transport, Extracellular	L-glutamine/L-asparagine Na-dependent exchange (Gln-L in)	asn_DASH_L[c] + gln_DASH_L[e] + na1[e] => asn_DASH_L[e] + gln_DASH_L[c] + na1[c]	0	0	(6510=0)	0	1000
	dTTP demand	dttp[m] =>	0	0	---	0.098813	1.59711
Fatty Acid Metabolism	fatty-acyl-ACP hydrolase	h2o[c] + ocdcaACP[c] <=> ACP[c] + h[c] + ocdca[c]	1	-1	(55301=-1)	0	0
Sphingolipid Metabolism	N-acetylgalactosaminidase, beta-	acgbgbside_hs[l] + h[l] + udp[l] => gbside_hs[l] + udpacgal[l]	1	0	---	0	0
N-Glycan Degradation	alpha-mannosidase	2h2o[c] + m2mn[c] => 2man[c] + mn[c]	1	0	(4123=0)	0	0
Glycerophospholipid Metabolism	Platelet-activating factor acetylhydrolase	h2o[e] + paf_hs[e] => ac[e] + ak2lgchol_hs[e] + h[e]	1	-1	(7941=-1)	0	0
N-Glycan Biosynthesis	dolichyl-phosphate-glucose-glycolipid alpha-glucosyltransferase (uterus)	0.1dolglcp_U[r] + 0.1g2m8mpdol_U[r] => 0.1dolp_U[r] + 0.1g3m8mpdol_U[r] + h[r]	1	0	(84920=0)	0	0
Keratan sulfate biosynthesis	beta-N-acetylglucosaminylglycopeptide beta-1,4-galactosyltransferase, Golgi	ksi_pre23[g] + udpgal[g] => h[g] + ksi_pre24[g] + udp[g]	1	1	(8703=1) | (2683=0) | (8704=0) | (8704=0) | (9334=0)	0	0
Transport, Extracellular	Serotonin uniport	srtn[e] <=> srtn[c]	1	-1	(6580=-1) | (6582=-1) | (6582=-1)	-0.1	0.1
Exchange	L-Homoserine exchange	hom_DASH_L[e] <=>	1	0	---	0	0
Transport, Extracellular	Methionine/Leucine exchange (Met in)	leu_DASH_L[c] + met_DASH_L[e] => leu_DASH_L[e] + met_DASH_L[c]	0	0	(6520=0 & 8140=0)	0	999.5
Sphingolipid Metabolism	Ganglioside O-acetylation	accoa[g] + gt3_hs[g] => coa[g] + oagt3_hs[g]	1	1	(9197=1)	0	0
Transport, Extracellular	K+-Cl- cotransporter (NH4+)	cl[e] + nh4[e] <=> cl[c] + nh4[c]	0	0	(6560=0) | (10723=0) | (9990=0)	-1000	1000
NAD Metabolism	nicotinate-nucleotide diphosphorylase (carboxylating)	2h[c] + prpp[c] + quln[c] => co2[c] + nicrnt[c] + ppi[c]	1	1	(23475=1)	0	0
Transport, Lysosomal	D-proline reversible transport via proton symport (lysosome)	h[l] + pro_DASH_D[l] <=> h[c] + pro_DASH_D[c]	1	0	(206358=0)	0	0
Transport, Extracellular	blood group intracellular transport	fucfuc132galacglcgal14acglcgalgluside_hs[e] <=> fucfuc132galacglcgal14acglcgalgluside_hs[c]	1	0	---	0	0
Transport, Extracellular	xenobiotic transport	4mtolbutamide[e] <=> 4mtolbutamide[c]	1	0	---	0	0
Transport, Golgi Apparatus	blood group intracellular transport	galgalfucfucgalacglcgalacglcgal14acglcgalgluside_hs[g] <=> galgalfucfucgalacglcgalacglcgal14acglcgalgluside_hs[c]	1	0	---	0	0
Thiamine Metabolism	thiamine-diphosphate kinase	atp[c] + thmpp[c] => adp[c] + thmtp[c]	0	0	---	0	0.15
Limonene and pinene degradation	trans-2-Methyl-5-isopropylhexa-2,5-dienoyl-CoA hydro-lyase (x)	h2o[x] + t2m26dcoa[x] <=> 3h26dm5coa[x]	1	1	(1891=1) | (1962=0)	0	0
Carnitine shuttle	carnitine transferase	coa[m] + lnlccrn[m] => crn[m] + lnlccoa[m]	1	0	(1376=0)	0	0
Transport, Extracellular	T3 transport via bicarbonate countertransport	hco3[c] + triodthy[e] <=> hco3[e] + triodthy[c]	0	0	(28234=0) | (28231=0) | (10599=0) | (6579=-1) | (53919=-1)	-0.1	0.1
N-Glycan Biosynthesis	geranylgeranyltransferase (liver)	17.6ipdp[c] + ttc_DASH_ggdp[c] => 0.1dedoldp_L[c] + 17.6ppi[c]	1	0	---	0	0
Tryptophan metabolism	Melatonin:NADP oxidoreductase	h[c] + melatn[c] + nadph[c] + o2[c] => 6hoxmelatn[c] + h2o[c] + nadp[c]	1	-1	(1557=-1) | (1543=-1) | (1545=-1) | (1544=-1)	0	0
Transport, Extracellular	mannose transport (uniport)	man[e] <=> man[c]	0	1	(6513=1) | (6515=1) | (6514=1)	-1000	1000
Keratan sulfate degradation	galactose-6-sulfate sulfatase, lysosomal	h2o[l] + ksii_core4_deg1[l] <=> h[l] + ksii_core4_deg2[l] + so4[l]	1	0	(5476=1) & (2720=1) & (2588=0) & (4758=0)	0	0
Exchange	haxglutamyl folate (DHF) exchange	6dhf[e] <=>	1	0	---	0	0
Transport, Mitochondrial	citrate transport, mitochondrial	cit[c] + pep[m] <=> cit[m] + pep[c]	1	1	(6576=1)	1	10.5216
Cholesterol Metabolism	24-dehydrocholesterol reductase [Precursor]	dsmsterol[r] + fadh2[r] => chsterol[r] + fad[r]	1	1	(1718=1)	1	1.11066
Inositol Phosphate Metabolism	inositol-1,3,4,5-trisphosphate 5-phosphatase	h2o[c] + mi1345p[c] => mi134p[c] + pi[c]	1	1	(3635=0) | (8867=0) | (3636=0) | (27124=0) | (8867=0) | (27124=0) | (3633=0) | (56623=0) | (3632=1)	1	3.98367
Tyrosine metabolism	tyrosine transaminase, mitochondrial	akg[m] + tyr_DASH_L[m] <=> 34hpp[m] + glu_DASH_L[m]	1	1	(6898=-1) | (2806=1)	0	0
Miscellaneous	Thioredoxin (ubiquinone 10) reductase (NADH)	h[c] + nadh[c] + q10[c] => nad[c] + q10h2[c]	1	1	(7296=1) | (7296=1) | (7296=1) | (7296=1)	0	0
Carnitine shuttle	carnitine transferase	coa[m] + hexccrn[m] => crn[m] + hexccoa[m]	1	0	(1376=0)	0	0
Folate Metabolism	Gamma-glutamyl hydrolase (10FTHF7GLU), extracellular	10fthf7glu[e] + h2o[e] => 10fthf6glu[e] + glu_DASH_L[e]	1	1	(8836=1)	0	0
Transport, Golgi Apparatus	blood group intracellular transport	galfuc12gal14acglcgalgluside_hs[g] <=> galfuc12gal14acglcgalgluside_hs[c]	1	0	---	0	0
Pyruvate Metabolism	Propane-1,2-diol:NAD+ 1-oxidoreductase	h[c] + lald_DASH_D[c] + nadh[c] => 12ppd_DASH_R[c] + nad[c]	1	1	(8574=1)	1	999
Transport, Extracellular	L-alanine/L-threonine Na-dependent exchange (Thr-L in)	ala_DASH_L[c] + na1[e] + thr_DASH_L[e] => ala_DASH_L[e] + na1[c] + thr_DASH_L[c]	0	0	(6509=0) | (6510=0)	0	1000
Keratan sulfate degradation	N-acetylglucosamine-6-sulfatase, lysosomal	h2o[l] + ksi_deg36[l] <=> h[l] + ksi_deg37[l] + so4[l]	1	1	(2799=1)	0	0
Heparan sulfate degradation	iduronate-2-sulfatase, lysosomal	h2o[l] + hs_deg15[l] => h[l] + hs_deg16[l] + so4[l]	1	0	(3423=0) | (3423=0)	0	0
beta-Alanine metabolism	3-Aminopropanoate:2-oxoglutarate aminotransferase (m)	akg[m] + ala_DASH_B[m] <=> glu_DASH_L[m] + msa[m]	1	1	(18=1) | (18=1)	1	2.936
Transport, Extracellular	bilirubin monoglucuronide transport via bicarbonate countertransport	bilglcur[e] + hco3[c] <=> bilglcur[c] + hco3[e]	0	0	(10599=0) | (28234=0)	-0.088203	12.902
Transport, Peroxisomal	fatty acid intracellular transport	tetpent6coa[c] <=> tetpent6coa[x]	1	0	---	0	0
Nucleotides	nucleoside-diphosphatase (GDP), extracellular	gdp[e] + h2o[e] => gmp[e] + h[e] + pi[e]	1	0	(124583=0)	0	0
Tyrosine metabolism	fumarylacetoacetase	4fumacac[c] + h2o[c] => acac[c] + fum[c] + h[c]	1	0	(2184=0)	1	1
N-Glycan Biosynthesis	Dolichyl beta-D-glucosyl phosphate flippase (liver)	0.1dolglcp_L[c] => 0.1dolglcp_L[r]	0	0	---	0	5.951
Glutamate metabolism	glutamine synthetase	atp[c] + glu_DASH_L[c] + nh4[c] => adp[c] + gln_DASH_L[c] + h[c] + pi[c]	1	1	(2752=1) | (51557=-1)	8.95721	24.177
Transport, Mitochondrial	dUTP transport via dTDP antiport	dtdp[m] + dutp[c] => dtdp[c] + dutp[m]	0	0	(60386=0)	0	1000
Bile Acid Biosynthesis	5-beta-cytochrome P450, family 27, subfamily A, polypeptide 1	h[m] + nadph[m] + o2[m] + xol7ah3[m] => 2h2o[m] + nadp[m] + xol7ah2al[m]	1	1	(1593=1)	1	1.08515
Transport, Lysosomal	chondroitin sulfate E transport, extracellular to lysosome	cspg_e[e] => cspg_e[l]	1	0	---	0	0
Transport, Mitochondrial	O-acetylcarnintine transport into mitochondria via diffusion	acrn[c] => acrn[m]	0	0	(788=0)	0	23.804
N-Glycan Biosynthesis	dolichyl-phosphate-mannose-glycolipid alpha-mannosyltransferase (uterus)	0.1dolmanp_U[r] + 0.1m5mpdol_U[r] => 0.1dolp_U[r] + h[r] + 0.1m6mpdol_U[r]	1	0	---	0	0
Sphingolipid Metabolism	Ceramide glucosyltransferase	crm_hs[r] + udpg[r] => gluside_hs[r] + h[r] + udp[r]	0	0	(7357=0)	0	3.96733
Exchange	Prostaglandin E1 exchange	prostge1[e] <=>	1	0	---	0	0
R Group Synthesis	R group artificial flux	stcoa[c] => 1.125R3coa_hs[c]	0	0	---	0	5.24206
Folate Metabolism	folylpolyglutamate synthetase, mitochondrial	6thf[m] + atp[m] + glu_DASH_L[m] => 7thf[m] + adp[m] + h[m] + pi[m]	0	0	(2356=0)	0	2.38693
R Group Synthesis	R group artificial flux (C16:1)	fadh2[m] + hdcoa[c] => R1coa_hs[c] + fad[m]	0	0	---	0	2.60088
Pyrimidine Catabolism	pyrimidine-nucleoside phosphorylase (uracil)	pi[c] + uri[c] <=> r1p[c] + ura[c]	0	0	(7378=-1) | (151531=0) | (7378=-1)	-4.85648	1.63672
Tryptophan metabolism	Acetyl-CoA:aralkylamine N-acetyltransferase	accoa[c] + srtn[c] => Nacsertn[c] + coa[c] + h[c]	1	-1	(15=-1)	0	0
Keratan sulfate biosynthesis	beta-N-acetylglucosaminylglycopeptide beta-1,4-galactosyltransferase, Golgi	ksi_pre5[g] + udpgal[g] => h[g] + ksi_pre6[g] + udp[g]	1	1	(8703=1) | (2683=0) | (8704=0) | (8704=0) | (9334=0)	0	0
Nucleotides	deoxyuridine kinase (ATP:Deoxyuridine)	atp[c] + duri[c] => adp[c] + dump[c] + h[c]	0	1	(7083=1) | (7084=0)	1	12.902
Vitamin A Metabolism	retinol dehydrogenase (9-cis,NADH)	nad[c] + retinol_DASH_9_DASH_cis[c] <=> h[c] + nadh[c] + retinal_DASH_cis_DASH_9[c]	0	0	(5959=0)	-1000	1000
Transport, Nuclear	CMP-Sia nuclear export	cmpacna[n] => cmpacna[c]	1	0	---	0	0
NAD Metabolism	nicotinate-nucleotide adenylyltransferase	atp[n] + h[n] + nicrnt[n] => dnad[n] + ppi[n]	0	0	(64802=0)	0	108.077
Transport, Extracellular	oxalate transport via bicarbonate countertransport	2hco3[c] + oxa[e] => 2hco3[e] + oxa[c]	0	0	(1836=0) | (10861=-1) | (10861=-1) | (10861=-1) | (1811=-1)	0	999.1
Transport, Extracellular	xenobiotic transport	whddca[e] <=> whddca[c]	1	0	---	0	0
Glycerophospholipid Metabolism	choline phosphatase	h2o[r] + pchol_hs[r] => chol[r] + h[r] + pa_hs[r]	1	1	(5337=1)	1	7.051
Exchange	estrone glucuronide exchange	estroneglc[e] <=>	1	0	---	0	0
Keratan sulfate degradation	N-acetylglucosamine-6-sulfatase, lysosomal	h2o[l] + ksi_deg21[l] <=> h[l] + ksi_deg22[l] + so4[l]	1	1	(2799=1)	0	0
N-Glycan Biosynthesis	alpha-1,6-mannosyl-glycoprotein 2-beta-N-acetylglucosaminyltransferase	nm2masn[g] + uacgam[g] => h[g] + n2m2masn[g] + udp[g]	1	0	(4247=0)	0	0
Exchange	GDP exchange	gdp[e] <=>	1	0	---	0	0
Transport, Extracellular	inosine transport in via sodium (1:2) symport	ins[e] + 2na1[e] => ins[c] + 2na1[c]	0	-1	(64078=-1)	0	1000
Keratan sulfate degradation	beta-N-acetylhexosaminidase, lysosomal	h2o[l] + ksii_core2_deg9[l] => acgam[l] + f1a[l]	1	1	(3073=0 & 3074=1) | (3073=0) | (3074=1)	0	0
Exchange	Thiamin exchange	thm[e] <=>	1	0	---	-0.05	0
Transport, Golgi Apparatus	blood group intracellular transport	fucfucfucgalacglcgal14acglcgalgluside_hs[g] <=> fucfucfucgalacglcgal14acglcgalgluside_hs[c]	1	0	---	0	0
Steroid Metabolism	UDP-glucuronosyltransferase 1-10 precursor, microsomal	5adtststerone[r] + udpglcur[r] => 5adtststeroneglc[r] + udp[r]	1	0	(54490=0)	0	0
Transport, Extracellular	fatty acid transport via diffusion	lnlnca[e] <=> lnlnca[c]	1	0	---	0	0
Exchange	Xylitol exchange	xylt[e] <=>	0	0	---	0	2.11314
Keratan sulfate biosynthesis	galactose/N-acetylglucosamine 6-O-sulfotransferase, Golgi apparatus	ksii_core4_pre8[g] + paps[g] => h[g] + ksii_core4_pre9[g] + pap[g]	1	0	(23563=-1) | (9435=0) | (23563=-1) | (10164=-1) | (4166=-1)	0	0
Histidine Metabolism	Glutamate formimidoyltransferase	forglu[c] + h[c] + thf[c] => 5forthf[c] + glu_DASH_L[c]	0	0	(10841=0) | (10841=0)	0	0.5
Exchange	sialyl (1,3) sialyl (2,6) galactosylgloboside (homo sapiens) exchange	acn13acngalgbside_hs[e] <=>	1	0	---	0	0
Vitamin A Metabolism	retinol dehydrogenase (11-cis,NADPH)	nadp[c] + retinol_DASH_cis_DASH_11[c] <=> h[c] + nadph[c] + retinal_DASH_11_DASH_cis[c]	0	1	(112724=0) | (145226=0) | (51109=1) | (57665=0) | (195814=0)	-1000	1000
N-Glycan Biosynthesis	mannosyl-oligosaccharide 1,2-alpha-mannosidase, Golgi apparatus	h2o[g] + m7masnA[g] => m6masnC[g] + man[g]	1	1	(4121=1) | (57134=-1) | (10905=1)	0	0
Transport, Extracellular	retinoyl glucuronide efflux	retnglc[c] => retnglc[e]	1	0	---	0	0
Transport, Extracellular	bile acid intracellular transport	tdchola[e] <=> tdchola[c]	0	0	---	-0.085147	0
Valine, Leucine, and Isoleucine Metabolism	2-oxoisovalerate dehydrogenase (acylating; 3-methyl-2-oxopentanoate), mitochondrial	3mop[m] + coa[m] + nad[m] => 2mbcoa[m] + co2[m] + nadh[m]	0	0	(1629=0) & (594=0 & 593=0) & (1738=1) | (1629=0) & (1738=1) & (594=0 & 593=0)	0	0.5
Exchange	D-Mannose exchange	man[e] <=>	1	0	---	0	0
Transport, Extracellular	Urea transport via facilitate diffusion	urea[e] <=> urea[c]	0	-1	(6523=-1) | (6563=-1) | (6528=-1) | (8170=-1)	-0.1	0.1
Transport, Mitochondrial	L-lactate transport via diffusion (cytosol to mitochondria)	lac_DASH_L[c] => lac_DASH_L[m]	0	0	(366=0)	0	23.4188
Transport, Extracellular	cholesterol ester transporter	xolest_hs[e] <=> xolest_hs[c]	1	0	---	-0.091975	0
Transport, Mitochondrial	5-glutamyl-THF transport,m mitochondrial	5thf[m] => 5thf[c]	0	0	---	0	3.1804
Glycosylphosphatidylinositol (GPI)-anchor biosynthesis	H4 phosphoethanolaminyl transferase, endoplasmic reticulum	m3gacpail_hs[r] + pe_hs[r] => dag_hs[r] + em3gacpail_hs[r]	1	0	(84720=0) & (5281=1) | (84720=0) & (5281=1) | (5281=1) & (84720=0) | (84720=0) & (5281=1)	0	0
Glycerophospholipid Metabolism	ethanolamine phosphate phosphatase	ethamp[c] + h2o[c] => etha[c] + pi[c]	0	0	(162466=0)	0	11.902
Lysine Metabolism	glycine hydroxymethyltransferase	3htmelys[c] + h[c] => 4tmeabut[c] + gly[c]	1	0	(6470=0) | (6470=0)	0	0
Exchange	Pyridoxamine exchange	pydam[e] <=>	1	0	---	0	0.05
Folate Metabolism	Gamma-glutamyl hydrolase (10FTHF6GLU), lysosomal	10fthf6glu[l] + h2o[l] => 10fthf5glu[l] + glu_DASH_L[l]	1	1	(8836=1)	1	3.3804
Propanoate Metabolism	acetate-CoA ligase (AMP-forming)	atp[m] + coa[m] + ppa[m] => amp[m] + ppcoa[m] + ppi[m]	1	0	(84532=0)	0	0
Carnitine shuttle	heptadecanoate transport into the mitochondria	coa[m] + hpdcacrn[m] => crn[m] + hpdcacoa[m]	1	0	(1376=0)	0	0
Pentose Phosphate Pathway	transaldolase	g3p[c] + s7p[c] <=> e4p[c] + f6p[c]	0	0	(6888=0)	-2.21883	5.53448
Keratan sulfate biosynthesis	galactose/N-acetylglucosamine 6-O-sulfotransferase, Golgi apparatus	ksi_pre25[g] + paps[g] => h[g] + ksi_pre26[g] + pap[g]	1	0	(23563=-1) | (9435=0) | (23563=-1) | (10164=-1) | (4166=-1)	0	0
Chondroitin / heparan sulfate biosynthesis	alpha-N-acetylglucosaminyltransferase II	hs_pre6[g] + uacgam[g] => h[g] + hs_pre7[g] + udp[g]	1	1	(2131=1 & 2132=1) | (2137=0) | (2131=1 & 2132=1) | (2134=-1)	0	0
Glutathione Metabolism	Glutathione transport into mitochondria	atp[c] + gthrd[c] + h2o[c] <=> adp[c] + gthrd[m] + h[c] + pi[c]	1	0	---	0	0
Carnitine shuttle	transport into the mitochondria (carnitine)	adrncrn[c] => adrncrn[m]	1	0	(788=0) | (788=0)	0	0
N-Glycan Degradation	sialidase	2h2o[c] + s2l2n2m2mn[c] => 2acnam[c] + l2n2m2mn[c]	1	0	(4759=-1) | (129807=0)	0	0
Glycerophospholipid Metabolism	alkyl glycerol phosphocholine acetyl transferase	accoa[c] + ak2lgchol_hs[c] => coa[c] + paf_hs[c]	0	0	---	0	6.22935
Fatty acid activation	fatty-acid--CoA ligase	adrn[c] + atp[c] + coa[c] <=> adrncoa[c] + amp[c] + ppi[c]	1	1	(2180=1)	0	0
Transport, Mitochondrial	dUDP transport via ADP antiport	adp[m] + dudp[c] => adp[c] + dudp[m]	0	0	(60386=0)	0	1.59711
Transport, Lysosomal	heparan sulfate transport, extracellular to lysosome	hspg[e] => hspg[l]	1	0	---	0	0
Transport, Peroxisomal	carnitine-propcarnitine carrier, peroxisomal	crn[c] + pcrn[x] => crn[x] + pcrn[c]	1	0	---	2	2.08515
Transport, Extracellular	D-galactose transport via proton symport	gal[e] + 2h[e] <=> gal[c] + 2h[c]	1	-1	(6523=-1)	-0.1	0.1
NAD Metabolism	NAD synthase (glutamine-hydrolysing)	atp[c] + dnad[c] + gln_DASH_L[c] + h2o[c] => amp[c] + glu_DASH_L[c] + h[c] + nad[c] + ppi[c]	1	0	(55191=0)	0	0
Tryptophan metabolism	3-hydroxyacyl-CoA dehydratase (3-hydroxybutanoyl-CoA) (mitochondria)	3hbcoa[m] <=> b2coa[m] + h2o[m]	0	1	(549=1) | (3030=0) & (3032=1) | (1892=1)	-0.1	0
Aminosugar Metabolism	N-acetylglucosamine kinase	acgam[c] + atp[c] => acgam6p[c] + adp[c] + h[c]	1	1	(55577=1)	2	7.951
Cholesterol Metabolism	Lathosterol oxidase	chlstol[r] + h[r] + nadph[r] + o2[r] => ddsmsterol[r] + 2h2o[r] + nadp[r]	1	0	(6309=0)	1	1.11066
Transport, Lysosomal	glycine reversible transport via proton symport (lysosome)	gly[l] + h[l] <=> gly[c] + h[c]	1	0	(206358=0)	0	0
Steroid Metabolism	17-beta-hydroxysteroid dehydrogenase	estrone[r] + h[r] + nadh[r] => estradiol[r] + nad[r]	0	1	(3294=1)	1	999
Exchange	Reduced glutathione exchange	gthrd[e] <=>	1	0	---	0	0
Aminosugar Metabolism	N-Acetylneuraminate 9-phosphate phosphohydrolase	acnamp[c] + h2o[c] => acnam[c] + pi[c]	1	0	---	1	6.951
Inositol Phosphate Metabolism	phosphatidylinositol 4-kinase, nuclear	atp[n] + pail_hs[n] => adp[n] + h[n] + pail4p_hs[n]	0	0	---	0	0.386802
Transport, Extracellular	L-threonine via sodium symport	na1[e] + thr_DASH_L[e] => na1[c] + thr_DASH_L[c]	1	1	(11254=1) | (81539=1) | (54407=1)	1	1000
Transport, Peroxisomal	NADPH transporter, peroxisome	nadph[c] => nadph[x]	1	0	---	26	27.3406
Transport, Lysosomal	thymidine facilated transport from lysosome	thymd[l] <=> thymd[c]	1	0	(55315=0)	0	0
Keratan sulfate degradation	beta-N-acetylhexosaminidase A, lysosomal	2h2o[l] + ksi_deg12[l] => acgam[l] + h[l] + ksi_deg14[l] + so4[l]	1	0	(3073=0) | (3073=0 & 3074=1)	0	0
Exchange	D-Fructose exchange	fru[e] <=>	0	0	---	0	3.07538
Nucleotides	guanylate kinase (GMP:ATP), mitochondrial	atp[m] + gmp[m] <=> adp[m] + gdp[m]	1	0	---	0	0
Transport, Mitochondrial	pyruvate mitochondrial transport via proton symport	h[c] + pyr[c] <=> h[m] + pyr[m]	1	1	(6566=1)	36.2105	72.4361
Keratan sulfate degradation	beta-galactosidase, lysosomal	h2o[l] + ksi_deg8[l] => gal[l] + ksi_deg9[l]	1	1	(5476=1) & (2720=1) & (2588=0) & (4758=0) | (5476=1) & (2720=1)	0	0
Heme Biosynthesis	uroporphyrinogen-III synthase	hmbil[c] => h2o[c] + uppg3[c]	1	1	(7390=1)	1	1.21718
Urea cycle/amino group metabolism	Urea transport via diffusion	urea[c] <=> urea[m]	1	0	(366=0)	-2.7738	-1
Keratan sulfate degradation	beta-N-acetylhexosaminidase A, lysosomal	2h2o[l] + ksii_core2_deg6[l] => acgam[l] + h[l] + ksii_core2_deg8[l] + so4[l]	1	0	(3073=0) | (3073=0 & 3074=1)	0	0
Fatty acid oxidation, peroxisome	Beta oxidation of long chain fatty acid	coa[x] + h2o[x] + nad[x] + tmndnccoa[x] => accoa[x] + h[x] + nadh[x] + strdnccoa[x]	1	0	(30=1 & 51=0 & 1962=0) | (51=0 & 3295=1 & 30=1) | (51=0 & 30=1 & 1962=0) | (3295=1 & 30=1 & 51=0)	0	0
Transport, Golgi Apparatus	gd1b2 hs intracellular transport	gd1b2_hs[c] <=> gd1b2_hs[g]	1	0	---	0	0
Transport, Golgi Apparatus	gp1c hs intracellular transport	gp1c_hs[c] <=> gp1c_hs[g]	1	0	---	0	0
Glycosylphosphatidylinositol (GPI)-anchor biosynthesis	glycophosphatidylinositol (GPI) deacylase, endoplasmic reticulum	gpi_prot_hs[r] + h2o[r] => dgpi_prot_hs[r] + h[r] + hdca[r]	1	0	(80055=0)	0	0
Exchange	4-Hydroxyphenylacetate exchange	4hphac[e] <=>	1	0	---	0	0
Selenoamino acid metabolism	Se-adenosyl-seleno-L-homocysteine nuclear transport	seahcys[c] <=> seahcys[n]	1	0	---	0	0
Transport, Golgi Apparatus	galactocerebroside intracellular transport	galside_hs[c] <=> galside_hs[g]	1	0	---	0	0
Transport, Extracellular	androsterone transport	andrstrn[e] <=> andrstrn[c]	1	0	---	0	0
Transport, Endoplasmic Reticular	acetyl-coa transport	accoa[c] <=> accoa[r]	1	1	(9197=1)	0	0
Glycosylphosphatidylinositol (GPI)-anchor biosynthesis	H8 mannosyltransferase, endoplasmic reticulum	0.1dolmanp_U[r] + gpi_hs[r] => 0.1dolp_U[r] + h[r] + m_LPAREN_em_RPAREN_3gacpail_hs[r]	1	0	(80235=0)	0	0
N-Glycan Degradation	glycosylasparaginase, lysosomal	h2o[l] + n2m2nmasn[l] => Asn_DASH_X_DASH_Ser_FSLASH_Thr[l] + n2m2nm[l]	1	0	(175=0)	0	0
Glycosylphosphatidylinositol (GPI)-anchor biosynthesis	glycophosphatidylinositol (GPI) deacylase, endoplasmic reticulum	em2emgacpail_prot_hs[r] + h2o[r] => dem2emgacpail_prot_hs[r] + h[r] + hdca[r]	1	0	(80055=0)	0	0
Transport, Extracellular	norepinephrine sulfate transport (diffusion)	nrpphrsf[c] => nrpphrsf[e]	1	0	---	0	0
Glycerophospholipid Metabolism	choline phosphate phosphatase	cholp[c] + h2o[c] => chol[c] + pi[c]	0	0	(162466=0)	0	11.902
Transport, Mitochondrial	dTDP transport via ADP antiport	adp[m] + dtdp[c] => adp[c] + dtdp[m]	0	0	(60386=0)	0	1.59711
Transport, Extracellular	gd1b2 hs transport	gd1b2_hs[c] <=> gd1b2_hs[e]	1	0	---	0	0
beta-Alanine metabolism	aspartate 1-decarboxylase	asp_DASH_L[c] + h[c] => ala_DASH_B[c] + co2[c]	1	-1	(2571=-1) | (2571=-1)	0	0.1
Exchange	Thiosulfate exchange	tsul[e] <=>	1	0	---	0	0
Transport, Lysosomal	chondroitin sulfate A transport, extracellular to lysosome	cspg_a[e] => cspg_a[l]	1	0	---	0	0
Cholesterol Metabolism	geranyltranstransferase	grdp[c] + ipdp[c] => frdp[c] + ppi[c]	1	0	(9453=0)	0	0
Exchange	starch, structure 1 (1,6-{7[1,4-Glc], 4[1,4-Glc]}) exchange	strch1[e] <=>	1	0	---	0	0
CoA Biosynthesis	phosphopantothenoylcysteine decarboxylase	4ppcys[c] + h[c] => co2[c] + pan4p[c]	0	0	(60490=0)	0	1.5
Transport, Extracellular	aldosterone transport	aldstrn[c] <=> aldstrn[e]	1	0	---	0	0
Exchange	sialyl (2,3) sialyl (2,6) galactosylgloboside (homo sapiens) exchange	acn23acngalgbside_hs[e] <=>	1	0	---	0	0
Alanine and Aspartate Metabolism	aspartate N-acetyltransferase, mitochondrial	accoa[m] + asp_DASH_L[m] => Nacasp[m] + coa[m] + h[m]	0	0	---	0	4.7088
Glycerophospholipid Metabolism	phosphatidylethanolamine N-methyltransferase	3amet[m] + pe_hs[m] => 3ahcys[m] + 3h[m] + pchol_hs[m]	1	0	(10400=0) | (10400=0) | (10400=0)	1	1.59085
Fatty acid oxidation	Beta oxidation of long chain fatty acid (odd chain)	6coa[m] + 6fad[m] + 6h2o[m] + 6nad[m] + ptdcacoa[m] => 6accoa[m] + 6fadh2[m] + 6h[m] + 6nadh[m] + ppcoa[m]	1	1	(35=0) | (34=1)	0	0
Selenoamino acid metabolism	DNA (cytosine-5-)-methyltransferase, nucleus	dna[n] + seasmet[n] => dna5mtc[n] + h[n] + seahcys[n]	1	1	(1787=-1) | (1788=0) | (1787=-1) | (1787=-1) | (1788=0) | (1789=0) | (1787=-1) | (1789=0) | (1789=0) | (1788=0) | (1786=1) | (1787=-1) | (1789=0) | (1788=0) | (1787=-1)	0	0
Transport, Extracellular	uridine facilated transport in cytosol	uri[e] <=> uri[c]	1	1	(3177=0) | (2030=1)	-1000	-1
Carnitine shuttle	transport into the mitochondria (carnitine)	lnlncacrn[c] => lnlncacrn[m]	1	0	(788=0)	0	0
Exchange	Ammonia exchange	nh4[e] <=>	0	0	---	0	3.55
Carnitine shuttle	carnitine O-palmitoyltransferase	crn[c] + nrvnccoa[c] => coa[c] + nrvnccrn[c]	1	0	(1375=0) | (1375=0) | (1375=0) | (126129=0) | (1374=0) | (1375=0)	0	0
Transport, Mitochondrial	Pyridoxamine 5'-phosphate transport via diffusion, mitochondrial	pyam5p[c] <=> pyam5p[m]	1	0	---	0	0
Transport, Mitochondrial	dCDP transport via ATP antiport	atp[m] + dcdp[c] => atp[c] + dcdp[m]	0	0	(60386=0)	0	1.59711
Triacylglycerol Synthesis	1-acylglycerol-3-phosphate O-acyltransferase 1	Rtotal2coa[c] + alpa_hs[c] => coa[c] + pa_hs[c]	1	1	(10555=0) | (137964=0) | (56895=-1) | (56894=0) | (56894=0) | (55326=1) | (10554=1)	1	7.051
Blood Group Biosynthesis	Alpha-(1,3)-fucosyltransferase	galacglc13galacglcgal14acglcgalgluside_hs[g] + gdpfuc[g] => fucgalacglc13galacglcgal14acglcgalgluside_hs[g] + gdp[g] + h[g]	1	-1	(10690=-1)	0	0
Cholesterol Metabolism	C-3 sterol dehydrogenase (4-methylzymosterol)	4mzym_int1[r] + nad[r] => 4mzym_int2[r] + co2[r] + h[r] + nadh[r]	0	0	(50814=0)	0	2.11172
Inositol Phosphate Metabolism	myo-inositol 1-phosphatase	h2o[c] + mi1p_DASH_D[c] => inost[c] + pi[c]	0	1	(3612=1) | (3613=0)	1	4.96733
Transport, Extracellular	bilirubin beta-diglucuronide transport MDR	atp[c] + bildglcur[c] + h2o[c] <=> adp[c] + bildglcur[e] + h[c] + pi[c]	1	1	(4363=1)	1	12.902
Arginine and Proline Metabolism	L-erythro-4-Hydroxyglutamate:2-oxoglutarate aminotransferase, mitochondrial	akg[m] + e4hglu[m] => 4h2oglt[m] + glu_DASH_L[m]	1	1	(2806=1)	0	0
Others	inorganic triphosphatase, mitochondrial	h2o[m] + pppi[m] => h[m] + pi[m] + ppi[m]	1	0	---	0	0
D-alanine metabolism	D-Alanine transport to perixosome	ala_DASH_D[c] => ala_DASH_D[x]	0	0	---	0	4.20095
Transport, Mitochondrial	dihydrofolate reversible mitochondrial transport	dhf[c] <=> dhf[m]	0	0	---	0	2.70432
Exchange	linoleic acid (all cis C18:2) exchange	lnlc[e] <=>	1	0	---	0	0
Exchange	starch, structure 2 (1,6-{2[1,4-Glc], [1,4-Glc]}) exchange	strch2[e] <=>	1	0	---	0	0
Heparan sulfate degradation	alpha-L-iduronidase, lysosomal	h2o[l] + hs_deg16[l] => hs_deg17[l] + idour[l]	1	-1	(3425=-1)	0	0
Sphingolipid Metabolism	Galactosylceramide sulfotransferase	digalside_hs[g] + paps[g] => digalsgalside_hs[g] + h[g] + pap[g]	1	0	(9514=0)	0	0
NAD Metabolism	nucleotide phosphatase	h[c] + nac[c] + r1p[c] => nicrns[c] + pi[c]	1	1	(4860=1)	0	0
Selenoamino acid metabolism	selenate adenylyltransferase	atp[c] + h[c] + sel[c] => adsel[c] + ppi[c]	1	0	(9061=0) | (9060=-1)	0	0
Urea cycle/amino group metabolism	glycine amidinotransferase (c)	arg_DASH_L[c] + gly[c] <=> gudac[c] + orn[c]	1	-1	(2628=-1)	0	0.1
Chondroitin sulfate degradation	beta-N-acetylhexosaminidase, lysosomal	cs_b_deg1[l] + h2o[l] => acgal[l] + cs_b_deg2[l]	1	1	(3073=0) | (3073=0 & 3074=1) | (3074=1)	0	0
Chondroitin sulfate degradation	degradation of proteoglycan linkage region, lysosomal	cs_a_deg5[l] + 4h2o[l] => 2gal[l] + glcur[l] + h[l] + so4[l] + xyl_DASH_D[l]	1	0	---	0	0
Chondroitin sulfate degradation	beta-N-acetylhexosaminidase A, lysosomal	cs_d[l] + 2h2o[l] => acgal[l] + cs_d_deg2[l] + h[l] + so4[l]	1	0	(3073=0) | (3073=0 & 3074=1)	0	0
Transport, Endoplasmic Reticular	glucuronidated compound transport	5adtststeroneglc[c] <=> 5adtststeroneglc[r]	1	0	---	0	0
Vitamin B6 Metabolism	Pyridoxine 5-phosphate phosphatase	h2o[c] + pdx5p[c] => pi[c] + pydxn[c]	0	0	(57026=0)	0	11.952
Transport, Endoplasmic Reticular	L-gulonate endoplasmic reticular export	guln[r] => guln[c]	1	0	---	2	5.96767
Chondroitin sulfate degradation	beta-N-acetylhexosaminidase, lysosomal	cs_d_deg1[l] + h2o[l] => acgal[l] + cs_d_deg2[l]	1	1	(3073=0 & 3074=1) | (3074=1) | (3073=0)	0	0
Inositol Phosphate Metabolism	phosphatidylinositol-3,4,5-trisphosphate 3-phosphatase	h2o[c] + pail345p_hs[c] => pail45p_hs[c] + pi[c]	0	1	(5728=1)	1	12.902
Exchange	R total 3 position exchange	Rtotal3[e] <=>	1	0	---	0	0
Transport, Extracellular	chloride transport via iodide countertransport	cl[e] + 2i[c] => cl[c] + 2i[e]	1	-1	(5172=-1)	0	0.1
Nucleotides	5'-nucleotidase (CMP), extracellular	cmp[e] + h2o[e] => cytd[e] + pi[e]	1	0	(4907=0)	0	0
Citric Acid Cycle	aconitase	cit[c] <=> icit[c]	1	1	(3658=0) | (48=1)	1	4.41709
Glycosylphosphatidylinositol (GPI)-anchor biosynthesis	H5 mannosyltransferase, endoplasmic reticulum	0.1dolmanp_U[r] + emgacpail_hs[r] => 0.1dolp_U[r] + h[r] + memgacpail_hs[r]	1	0	(55650=0)	0	0
Transport, Mitochondrial	malate transport, mitochondrial	mal_DASH_L[c] + pi[m] <=> mal_DASH_L[m] + pi[c]	0	1	(1468=1)	-1000	1000
Glyoxylate and Dicarboxylate Metabolism	glyoxylate oxidase, peroxisomal	glx[x] + h2o[x] + o2[x] => h2o2[x] + h[x] + oxa[x]	1	-1	(54363=-1) | (51179=-1) | (51179=-1)	0	0.1
Vitamin A Metabolism	Lecithin retinol acyltransferase (9-cis)	pchol_hs[c] + retinol_DASH_9_DASH_cis[c] => 9_DASH_cis_DASH_retfa[c] + lpchol_hs[c]	0	0	---	0	6.951
Exchange	alpha-N-Phenylacetyl-L-glutamine exchange	pheacgln[e] <=>	0	0	---	0	0
Fatty Acid Metabolism	fatty-acyl-ACP hydrolase	h2o[c] + hdeACP[c] <=> ACP[c] + h[c] + hdcea[c]	1	-1	(55301=-1)	0	0
Ubiquinone Biosynthesis	Hydroxybenzoate Decaprenyltransferase	4hbz[m] + decdp[m] => 3dphb[m] + ppi[m]	1	0	(27235=0)	0	0
Pentose and Glucuronate Interconversions	Glucuronate 1-phosphate phosphatase	glcur1p[c] + h2o[c] => glcur[c] + pi[c]	0	0	---	0	2.64511
Transport, Extracellular	blood group intracellular transport	galgalfucfucgalacglcgalacglcgal14acglcgalgluside_hs[e] <=> galgalfucfucgalacglcgalacglcgal14acglcgalgluside_hs[c]	1	0	---	0	0
Exchange	Bilirubin monoglucuronide exchange	bilglcur[e] <=>	0	0	---	0	1.0882
N-Glycan Biosynthesis	dolichyl-phosphate-mannose-glycolipid alpha-mannosyltransferase (uterus)	0.1dolmanp_U[r] + 0.1m6mpdol_U[r] => 0.1dolp_U[r] + h[r] + 0.1m7mpdol_U[r]	1	0	(79087=0)	0	0
Chondroitin / heparan sulfate biosynthesis	uronyl 2-sulfotransferase, Golgi	cs_b_pre5[g] + paps[g] => cspg_b[g] + h[g] + pap[g]	1	-1	(10090=-1)	0	0
N-Glycan Biosynthesis	m7masnB transport from endoplasmic reticulum to Golgi apparatus	m7masnB[r] => m7masnB[g]	1	0	---	0	0
Exchange	UTP exchange	utp[e] <=>	1	0	---	0	0
Blood Group Biosynthesis	Galactoside 2-alpha-L-fucosyltransferase 1	galacglcgalacglcgal14acglcgalgluside_hs[g] + 2gdpfuc[g] => fucfucgalacglcgalacglcgal14acglcgalgluside_hs[g] + 2gdp[g] + 2h[g]	1	-1	(2523=-1)	0	0
R Group Synthesis	R group artificial flux	fadh2[m] + vacccoa[c] => 1.125R4coa_hs[c] + fad[m]	0	0	---	0	2.60088
Transport, Peroxisomal	bile acid intracellular transport	dgchol[x] <=> dgchol[c]	0	0	---	0	1.0816
Inositol Phosphate Metabolism	inositol-1,4,5-trisphosphate 3-kinase, nucleus	atp[n] + mi145p[n] => adp[n] + h[n] + mi1345p[n]	1	0	(253430=0)	0	0
Exchange	Triiodothyronine exchange	triodthy[e] <=>	1	0	---	0	0
Transport, Extracellular	Histamine uniport	hista[e] <=> hista[c]	0	1	(6582=-1) | (6581=1) | (6582=-1)	1	18.853
Nucleotide Sugar Metabolism	glucose-1-phosphate thymidylyltransferase	dttp[c] + g1p[c] + h[c] => dtdpglu[c] + ppi[c]	1	0	---	0	0
Nucleotides	adentylate kinase (GTP)	amp[c] + gtp[c] <=> adp[c] + gdp[c]	1	-1	(26289=-1) | (26289=-1)	-0.1	0.1
Lysine Metabolism	AAPSAS	h2o[c] + h[c] + thp2c[c] => L2aadp6sa[c]	1	0	---	0	0.1
Transport, Mitochondrial	dUTP transport via dADP antiport	dadp[m] + dutp[c] => dadp[c] + dutp[m]	0	0	(60386=0)	0	1000
Glycolysis/Gluconeogenesis	catalase A, peroxisomal (ethanol)	etoh[x] + h2o2[x] => acald[x] + 2h2o[x]	1	1	(847=1)	0	0
Sphingolipid Metabolism	Galactosylceramide sulfotransferase	galside_hs[g] + paps[g] => h[g] + pap[g] + sgalside_hs[g]	1	0	(9514=0)	0	0
Sphingolipid Metabolism	Lactosylceramide 4-alpha-galactosyltransferase	galgluside_hs[c] + udpgal[c] => h[c] + thcrm_hs[c] + udp[c]	1	-1	(53947=-1)	0	0
Transport, Lysosomal	fatty acid intracellular transport	Rtotal[c] <=> Rtotal[l]	1	0	---	-0.1	0
Exchange	heptadecanoate exchange	hpdca[e] <=>	1	0	---	0	0
Pyruvate Metabolism	Propane-1,2-diol:NADP+ 1-oxidoreductase	h[c] + lald_DASH_D[c] + nadph[c] => 12ppd_DASH_R[c] + nadp[c]	0	1	(8574=1) | (231=1) | (10327=1) | (10327=1)	1	999
Arginine and Proline Metabolism	L-glutamate 5-semialdehyde dehydratase, reversible, mitochondrial	glu5sa[m] <=> 1pyr5c[m] + h2o[m] + h[m]	0	0	---	1	12.902
Nucleotides	deoxyguanosine kinase	atp[m] + dgsn[m] => adp[m] + dgmp[m] + h[m]	0	0	(1716=0) | (1716=0) | (1716=0) | (1716=0) | (1716=0)	0	0.57046
Transport, Extracellular	fatty acid transport via diffusion	lnlncg[e] <=> lnlncg[c]	1	0	---	0	0
Nucleotides	adentylate kinase (GTP)	amp[m] + gtp[m] <=> adp[m] + gdp[m]	0	0	(50808=0)	-999	1000
Transport, Extracellular	L-serine/L-asparagine Na-dependent exchange (Ser-L in)	asn_DASH_L[c] + na1[e] + ser_DASH_L[e] => asn_DASH_L[e] + na1[c] + ser_DASH_L[c]	0	0	(6510=0)	0	1000
Folate Metabolism	folylpolyglutamate synthetase (10fthf), mitochondrial	10fthf6glu[m] + atp[m] + glu_DASH_L[m] => 10fthf7glu[m] + adp[m] + h[m] + pi[m]	0	0	(2356=0)	0	2.38693
Transport, Nuclear	N-acetylneuraminate nuclear import	acnam[c] => acnam[n]	1	0	---	0	0
Transport, Nuclear	phosphatidate transport, nuclear	pa_hs[c] <=> pa_hs[n]	0	0	---	-0.193401	0
Exchange	(Gal)6 (Glc)1 (GlcNAc)3 (LFuc)2 (Cer)1 exchange	galgalfucfucgalacglcgalacglcgal14acglcgalgluside_hs[e] <=>	1	0	---	0	0
Carnitine shuttle	carnitine O-aceyltransferase, mitochondrial	coa[m] + pcrn[m] <=> crn[m] + ppcoa[m]	1	0	(1384=0)	2	2.08515
Transport, Endoplasmic Reticular	phosphate transport, endoplasmic reticulum	pi[r] <=> pi[c]	0	0	(2544=0)	1	217.154
Transport, Peroxisomal	ADP transporter, peroxisomal	adp[c] <=> adp[x]	1	0	---	-38.0109	-36
Fatty Acid Metabolism	peroxisomal acyl-CoA thioesterase	h2o[x] + phytcoa[x] => coa[x] + h[x] + phyt[x]	1	0	(10965=0)	0	0
Nucleotides	ATP diphosphohydrolase	atp[e] + 2h2o[e] => amp[e] + 2h[e] + 2pi[e]	1	1	(954=0) | (954=0) | (953=-1) | (956=-1) | (955=1) | (957=0)	0	0
Aminosugar Metabolism	N-acetylglucosamine-6-phosphate synthase	accoa[c] + gam6p[c] => acgam6p[c] + coa[c] + h[c]	0	0	(64841=0)	0	6.22935
Transport, Nuclear	S-adenosyl-L-methionine nuclear transport	amet[c] <=> amet[n]	1	0	---	0	0
Transport, Extracellular	L-glutamine reversible transport via sodium symport	gln_DASH_L[e] + na1[e] => gln_DASH_L[c] + na1[c]	0	1	(81539=1) | (11254=1) | (54407=1) | (55089=-1)	1	1000
Transport, Extracellular	prostaglandin transport via bicarbonate countertransport	hco3[c] + prostge2[e] <=> hco3[e] + prostge2[c]	0	0	(28231=0) | (6578=-1) | (28232=-1) | (6579=-1)	-0.1	12.002
Exchange	Adrenaline exchange	adrnl[e] <=>	1	0	---	0	0
Fatty Acid Metabolism	carnitine O-acetyltransferase, endolasmic reticulum	accoa[r] + crn[r] <=> acrn[r] + coa[r]	1	0	(1384=0)	0	0
Transport, Extracellular	prostaglandin uniport	prostge2[e] <=> prostge2[c]	1	-1	(6582=-1) | (6582=-1) | (6580=-1)	-0.1	0.1
Aminosugar Metabolism	2-keto-3deoxy-D-glycero-D-galactononic acid phosphohydrolase	h2o[c] + kdnp[c] => kdn[c] + pi[c]	1	0	---	1	2.81217
Glycosylphosphatidylinositol (GPI)-anchor biosynthesis	B mannosyltransferase, endoplasmic reticulum	0.1dolmanp_L[r] + memgacpail_hs[r] => 0.1dolp_L[r] + h[r] + m2emgacpail_hs[r]	1	0	(9488=0)	0	0
Fatty acid oxidation, peroxisome	Beta oxidation of long chain fatty acid	adrncoa[x] + coa[x] + h2o[x] + nad[x] + o2[x] => accoa[x] + arachdcoa[x] + h2o2[x] + h[x] + nadh[x]	1	0	(3295=1 & 30=1 & 51=0) | (51=0 & 30=1 & 1962=0) | (30=1 & 51=0 & 1962=0) | (51=0 & 3295=1 & 30=1)	0	0.1
Steroid Metabolism	3-oxo-5-alpha-steroid 4-dehydrogenase	andrstndn[r] + h[r] + nadph[r] => andrstandn[r] + nadp[r]	1	0	(6715=0) | (6716=-1)	0	0
Triacylglycerol Synthesis	dihydroxyacetone phosphate acyltransferase	Rtotalcoa[x] + dhap[x] => adhap_hs[x] + coa[x]	1	1	(8443=1)	0	0
Keratan sulfate biosynthesis	beta-N-acetylglucosaminylglycopeptide beta-1,4-galactosyltransferase, Golgi	ksii_core4_pre9[g] + udpgal[g] => h[g] + ksii_core4_pre10[g] + udp[g]	1	1	(8703=1) | (2683=0) | (8704=0) | (8704=0) | (9334=0)	0	0
Exchange	naphthalene epoxide exchange	onpthl[e] <=>	1	0	---	0	0
Glyoxylate and Dicarboxylate Metabolism	D-Fructose 1-phosphate D-glyceraldehyde-3-phosphate-lyase	xu1p_DASH_D[c] <=> dhap[c] + gcald[c]	1	1	(226=1) | (229=-1) | (226=1) | (230=1) | (226=1)	1	3.34825
Keratan sulfate biosynthesis	beta-galactoside alpha-2,3-sialyltransferase (complex N-glycan)	cmpacna[g] + l2fn2m2masn[g] => cmp[g] + h[g] + ksi_pre1[g]	1	0	(6487=0) | (6487=0) | (6487=0) | (6487=0) | (6487=0) | (6487=0) | (6487=0) | (6487=0) | (6487=0) | (6487=0) | (6487=0)	0	0
Nucleotides	Deoxyadenosine deaminase	dad_DASH_2[c] + h2o[c] + h[c] => din[c] + nh4[c]	0	-1	(100=-1)	0	5.98523
Fructose and Mannose Metabolism	phosphomannomutase	man1p[c] <=> man6p[c]	1	1	(5372=0) | (55276=0) | (5373=1)	0	0
Transport, Extracellular	4-aminobutyrate reversible transport in via sodium symport (1:2)	4abut[e] + 2na1[e] <=> 4abut[c] + 2na1[c]	0	1	(6529=0) | (6538=1) | (6540=-1) | (6539=0)	-1000	1000
Bile Acid Biosynthesis	acyl-Coenzyme A oxidase 2, branched chain	dhcholoylcoa[x] + fadh2[x] + 0.5o2[x] => fad[x] + thcholoylcoa[x]	0	0	(8309=0)	0	1.0816
Transport, Extracellular	blood group intracellular transport	fucfucfucgalacglc13galacglcgal14acglcgalgluside_hs[e] <=> fucfucfucgalacglc13galacglcgal14acglcgalgluside_hs[c]	1	0	---	0	0
Folate Metabolism	folylpolyglutamate synthetase (DHF), mitochondrial	6dhf[m] + atp[m] + glu_DASH_L[m] => 7dhf[m] + adp[m] + h[m] + pi[m]	0	0	(2356=0)	0	2.38693
Valine, Leucine, and Isoleucine Metabolism	acyl-CoA dehydrogenase (isovaleryl-CoA), mitochondrial	fad[m] + ivcoa[m] => 3mb2coa[m] + fadh2[m]	0	1	(3712=1)	0	0.5
Blood Group Biosynthesis	Alpha-(1,3)-fucosyltransferase	galacglcgal14acglcgalgluside_hs[g] + gdpfuc[g] => fuc132galacglcgal14acglcgalgluside_hs[g] + gdp[g] + h[g]	1	-1	(10690=-1)	0	0
Transport, Extracellular	PHEACGLN extracellular transport via diffusion	pheacgln[c] <=> pheacgln[e]	1	0	---	0	0
Selenoamino acid metabolism	Se-adenosyl-seleno-L-methionine nuclear transport	seasmet[c] <=> seasmet[n]	1	0	---	0	0
Transport, Extracellular	deoxycytidine transport via diffusion	dcyt[e] <=> dcyt[c]	0	0	---	-0.621361	0
Fatty acid oxidation	Beta oxidation of long chain fatty acid (odd chain)	7coa[m] + 7fad[m] + 7h2o[m] + hpdcacoa[m] + 7nad[m] => 7accoa[m] + 7fadh2[m] + 7h[m] + 7nadh[m] + ppcoa[m]	1	1	(34=1)	0	0
Tryptophan metabolism	5-Hydroxyindoleacetaldehyde:NAD+ oxidoreductase (mito)	5hoxindact[m] + h2o[m] + nad[m] => 5hoxindoa[m] + 2h[m] + nadh[m]	1	1	(8659=1) | (219=1) | (8659=1) | (217=1)	0	0
Transport, Mitochondrial	acetone mitochondrial transport via proton symport	acetone[c] + h[c] <=> acetone[m] + h[m]	0	1	(6566=1)	-6.93439	-1
Ascorbate and Aldarate Metabolism	2,3-dioxo-L-gulonate decarboxylase (L-xylonate-forming)	23doguln[c] + h2o[c] => co2[c] + xylnt[c]	1	0	---	0	0
Nucleotide Sugar Metabolism	dTDPglucose 4,6-dehydratase	dtdpglu[c] => dtdp4d6dg[c] + h2o[c]	1	0	(23483=0)	0	0
Glycerophospholipid Metabolism	Phosphatidylglycerol phosphate phosphatase (homo sapiens)	h2o[c] + pgp_hs[c] => pglyc_hs[c] + pi[c]	1	0	---	0	0
Transport, Extracellular	L-homoserine via sodium symport	hom_DASH_L[e] + na1[e] => hom_DASH_L[c] + na1[c]	1	1	(6541=1) | (84889=0) | (6542=1)	0	0
NAD Metabolism	nicotinate-nucleotide adenylyltransferase	atp[c] + h[c] + nicrnt[c] <=> dnad[c] + ppi[c]	0	0	(349565=0) | (23057=0) | (23057=0)	-1000	5.951
Starch and Sucrose Metabolism	Maltodextrin glucosidase (maltotriose), lysosome	h2o[l] + malttr[l] => glc_DASH_D[l] + malt[l]	1	0	(2548=0)	0	0
Cholesterol Metabolism	Lathosterol oxidase	h[r] + lthstrl[r] + nadph[r] + o2[r] => 7dhchsterol[r] + 2h2o[r] + nadp[r]	1	0	(6309=0)	1	1.11172
Nucleotides	nucleoside-diphosphate kinase (ATP:GDP), mitochondrial	atp[m] + gdp[m] <=> adp[m] + gtp[m]	0	0	(4833=0)	-1000	1000
O-Glycan Biosynthesis	GalNAc transferase, Golgi apparatus	Ser_FSLASH_Thr[g] + udpacgal[g] => Tn_antigen[g] + h[g] + udp[g]	1	1	(26290=-1) | (79695=-1) | (2589=1) | (50614=0) | (8693=0) | (55568=0) | (114805=0) | (11226=-1) | (117248=0) | (11227=0) | (55568=0) | (2590=1) | (51809=-1) | (26290=-1) | (79623=-1) | (63917=0) | (2591=-1)	0	0
Inositol Phosphate Metabolism	inositol-1,3,4,6-tetrakisphosphate 5-kinase, nucleus	atp[n] + mi1346p[n] => adp[n] + h[n] + mi13456p[n]	1	0	(253430=0)	0	0
Glyoxylate and Dicarboxylate Metabolism	Glycolate oxidase, peroxisome	glyclt[x] + o2[x] => glx[x] + h2o2[x]	0	-1	(51179=-1) | (54363=-1) | (51179=-1)	1	5.00231
Transport, Extracellular	Glutamate transport via Na, H symport and K antiport	glu_DASH_L[e] + h[e] + k[c] + 3na1[e] => glu_DASH_L[c] + h[c] + k[e] + 3na1[c]	0	0	(6511=-1) | (6505=-1) | (6507=-1) | (6506=0) | (6512=-1)	0	12.902
Cholesterol Metabolism	acetyl-CoA C-acetyltransferase, mitochondrial	2accoa[x] => aacoa[x] + coa[x]	1	1	(39=1)	0	0
Vitamin D	1-alpha,24R,25-Vitamin D-hydroxylase (D2)	1a25dhvitd2[m] + h[m] + nadph[m] + o2[m] => 1a2425thvitd2[m] + h2o[m] + nadp[m]	1	0	---	0	0
Blood Group Biosynthesis	UDP-GlcNAc:betaGal beta-1,3-N-acetylglucosaminyltransferase 1	galacglcgal14acglcgalgluside_hs[g] + uacgam[g] => acglc13galacglcgal14acglcgalgluside_hs[g] + h[g] + udp[g]	1	0	(10678=0) | (10678=0)	0	0
Exchange	5alpha-Dihydrotestosterone sulfate exchange	5adtststerones[e] <=>	1	0	---	0	0
Exchange	sphingosylphosphorylcholine (homo sapiens) exchange	spc_hs[e] <=>	0	0	---	0	0.41322
Tyrosine metabolism	Iodide:hydrogen-peroxide oxidoreductase 3	35diotyr[c] + 3ityr_DASH_L[c] + h2o2[c] => 2amac[c] + 2h2o[c] + triodthy[c]	1	-1	(7173=-1) | (7173=-1) | (7173=-1) | (7173=-1) | (7173=-1)	0	0
Exchange	hyaluronan biosynthesis, precursor 1 exchange	ha_pre1[e] <=>	0	0	---	0	0.753605
Exchange	1-alkyl 2-acteylglycerol 3-phosphocholine (homo sapiens) exchange	paf_hs[e] <=>	1	0	---	0	0
Inositol Phosphate Metabolism	diphosphoinositol-1,3,4,6-tetrakisphosphate diphosphohydrolase	h2o[c] + ppmi1346p[c] => h[c] + mi13456p[c] + pi[c]	1	0	(117283=0) | (9807=0) | (9807=0)	0	0
Transport, Peroxisomal	fatty acid intracellular transport	adrncoa[c] <=> adrncoa[x]	1	0	---	0	0.1
Exchange	gamma-linolenic acid exchange	lnlncg[e] <=>	1	0	---	0	0
Transport, Endoplasmic Reticular	lipid, flip-flop intracellular transport	xoldiolone[c] <=> xoldiolone[r]	0	0	---	-1.08094	-1
Exchange	Lipoate exchange	lipoate[e] <=>	1	0	---	0	0
Transport, Golgi Apparatus	UDP-GlcNAc Golgi transport via CMP antiport	uacgam[c] + ump[g] <=> uacgam[g] + ump[c]	1	0	(11046=0)	0	0
Transport, Mitochondrial	dADP transport via dUDP antiport	dadp[c] + dudp[m] => dadp[m] + dudp[c]	0	0	(60386=0)	0	1000
Taurine and hypotaurine metabolism	cysteine oxidase	cys_DASH_L[c] + o2[c] => 3sala[c] + 2h[c]	0	0	(1036=0)	0	1.5
Steroid Metabolism	UDP-glucuronosyltransferase 1-10 precursor, microsomal	bilirub[r] + 2udpglcur[r] => bildglcur[r] + 2udp[r]	0	0	(54575=0) | (54576=0)	0	0.911612
Blood Group Biosynthesis	Alpha-(1,3)-fucosyltransferase	fucgalacglcgal14acglcgalgluside_hs[g] + gdpfuc[g] => fucfucgalacglcgal14acglcgalgluside_hs[g] + gdp[g] + h[g]	1	-1	(10690=-1)	0	0
Transport, Extracellular	xenobiotic transport	aflatoxin[e] <=> aflatoxin[c]	1	0	---	0	0
Steroid Metabolism	UDP-glucuronosyltransferase 1-10 precursor, microsomal	tststerone[r] + udpglcur[r] => tststeroneglc[r] + udp[r]	1	0	(54575=0) | (54490=0) | (54576=0)	0	0
Galactose metabolism	sucrose hydrolyzing enxyme, extracellular	h2o[e] + sucr[e] => fru[e] + glc_DASH_D[e]	1	0	(6476=-1) | (8972=0)	0	0
Transport, Extracellular	bicarbonate transport (HCl/NaHCO3 exchange)	cl[c] + h[c] + hco3[e] + na1[e] <=> cl[e] + h[e] + hco3[c] + na1[c]	1	-1	(9498=-1) | (57282=-1)	-0.1	0.1
Nucleic acid degradation	5'-nucleotidase (CMP), lysosome	cmp[l] + h2o[l] => cytd[l] + pi[l]	1	0	(53=0)	0	0
Transport, Extracellular	L-alanine/glycine reversible exchange	ala_DASH_L[e] + gly[c] <=> ala_DASH_L[c] + gly[e]	0	0	(56301=0) & (6520=0)	-1000	1000
Heparan sulfate degradation	heparan-N-sulfatase, lysosomal	h2o[l] + hs_deg1[l] => h[l] + hs_deg2[l] + so4[l]	1	0	(6448=0)	0	0
Carnitine shuttle	carnitine transferase	adrncrn[m] + coa[m] => adrncoa[m] + crn[m]	1	0	(1376=0)	0	0
Transport, Golgi Apparatus	Xyl-L-Ser (protein) transport from endoplasmic reticulum to Golgi apparatus	xser[r] => xser[g]	1	0	---	0	0
Transport, Endoplasmic Reticular	glucose 6-phosphate endoplasmic reticular transport via diffusion	g6p[c] <=> g6p[r]	0	1	(2542=1)	1	12.902
Transport, Extracellular	L-proline reversible transport via proton symport	h[e] + pro_DASH_L[e] <=> h[c] + pro_DASH_L[c]	1	0	(206358=0)	-1000	-0.9
Nucleotides	UMP kinase (dCTP)	dctp[c] + ump[c] <=> dcdp[c] + udp[c]	0	1	(51727=1)	-1000	1000
Chondroitin sulfate degradation	beta-glucuronidase, lysosomal	cs_c_deg2[l] + h2o[l] => cs_c_deg3[l] + glcur[l]	1	1	(2990=1)	0	0
Carnitine shuttle	transport into the mitochondria (carnitine)	clpndcrn[c] => clpndcrn[m]	1	0	(788=0)	0	0
Transport, Golgi Apparatus	oagd3 hs intracellular transport	oagd3_hs[c] <=> oagd3_hs[g]	1	0	---	0	0
Eicosanoid Metabolism	Arachidonate 12-lipoxygenase	arachd[c] + o2[c] => 12HPET[c]	1	-1	(239=-1)	0	0
Inositol Phosphate Metabolism	phosphatidylinositol 3,4-bisphosphate 5-kinase	atp[c] + pail34p_hs[c] => adp[c] + h[c] + pail345p_hs[c]	0	1	(8394=1) | (23396=0) | (8395=0)	2	13.902
Transport, Extracellular	L-serine/L-threonine Na-dependent exchange (Thr-L in)	na1[e] + ser_DASH_L[c] + thr_DASH_L[e] => na1[c] + ser_DASH_L[e] + thr_DASH_L[c]	0	0	(6509=0) | (6510=0)	0	1000
Transport, Extracellular	galacglcgalgbside hs transport	galacglcgalgbside_hs[c] <=> galacglcgalgbside_hs[e]	1	0	---	0	0
Exchange	Choline exchange	chol[e] <=>	0	0	---	-0.05	1.64706
Inositol Phosphate Metabolism	phosphatidylinositol-3,4-bisphosphate 4-phosphatase, nuclear	h2o[n] + pail34p_hs[n] => pail3p_hs[n] + pi[n]	0	0	---	0	0.386802
Nucleotides	nucleoside-diphosphate kinase (ATP:dUDP)	atp[c] + dudp[c] <=> adp[c] + dutp[c]	0	0	(29922=0) | (10201=0) | (4831=0 & 4830=0) | (4832=0) | (4831=0 & 4830=0) | (29922=0)	0	1000
	DM gpi sig(er)	gpi_sig[r] =>	1	0	---	0	0
Nucleotides	cytidylate kinase (dCMP,dATP),nuclear	datp[n] + dcmp[n] <=> dadp[n] + dcdp[n]	0	1	(51727=1)	-1000	1000
Keratan sulfate biosynthesis	beta-N-acetylglucosaminylglycopeptide beta-1,4-galactosyltransferase, Golgi	ksi_pre29[g] + udpgal[g] => h[g] + ksi_pre30[g] + udp[g]	1	1	(8703=1) | (2683=0) | (8704=0) | (8704=0) | (9334=0)	0	0
Tetrahydrobiopterin	Tetrahydrobiopterin-4a-carbinolamine dehydratase	thbpt4acam[c] => dhbpt[c] + h2o[c]	0	1	(5092=1) | (5092=1)	1	1
Cholesterol Metabolism	diphosphomevalonate decarboxylase	5dpmev[x] + atp[x] => adp[x] + co2[x] + ipdp[x] + pi[x]	1	0	(4597=0)	12	12.6703
Biotin Metabolism	proteolysis of apoC-Lys-btn, mitochondrial	apoC_DASH_Lys_btn[m] + h2o[m] => apoC[m] + biocyt[m]	0	0	---	0	5.951
Arginine and Proline Metabolism	Putrescine:oxygen oxidoreductase (deaminating)	h2o[c] + o2[c] + ptrc[c] => 4abutn[c] + h2o2[c] + nh4[c]	0	0	(26=-1) | (314=-1) | (8639=0) | (314=-1)	0	2.72932
Carnitine shuttle	carnitine O-palmitoyltransferase	adrncoa[c] + crn[c] => adrncrn[c] + coa[c]	1	0	(1375=0) | (1375=0) | (1375=0) | (126129=0) | (1374=0) | (1375=0)	0	0
Salvage Pathway	guanine phosphoribosyltransferase	gua[c] + prpp[c] => gmp[c] + ppi[c]	1	1	(3251=1)	1.47333	8.951
Steroid Metabolism	UDP-glucuronosyltransferase 1-10 precursor, microsomal	ahandrostan[r] + udpglcur[r] => ahandrostanglc[r] + udp[r]	1	0	(54575=0) | (54576=0)	0	0
Exchange	Serotonin exchange	srtn[e] <=>	0	0	---	0	0.2
Glutathione Metabolism	5-Oxoproline amidohydrolase (ATP-hydrolysing) (ir)	5oxpro[c] + atp[c] + 2h2o[c] => adp[c] + glu_DASH_L[c] + h[c] + pi[c]	0	0	(26873=0)	0	4.96733
Transport, Nuclear	Formate transport, nuclear	for[c] <=> for[n]	1	0	---	0	0
Carnitine shuttle	carnitine transferase	coa[m] + vacccrn[m] => crn[m] + vacccoa[m]	0	0	(1376=0)	0	1.20111
Glutathione Metabolism	gamma-glutamylcyclotransferase	gluala[e] => 5oxpro[c] + ala_DASH_L[c]	0	0	(2655=0)	0	4.96733
Transport, Mitochondrial	succinate transport, mitochondrial	pi[m] + succ[c] <=> pi[c] + succ[m]	1	1	(1468=1)	-25.1208	-1
Glycine, Serine, and Threonine Metabolism	glycine hydroxymethyltransferase, reversible, mitochondrial	ser_DASH_L[m] + thf[m] <=> gly[m] + h2o[m] + mlthf[m]	1	1	(6472=1)	0	0
Starch and Sucrose Metabolism	glycogen phosphorylase (glygn2 -> dxtrn)	glygn2[c] + 3pi[c] => dxtrn[c] + 3g1p[c]	1	1	(5834=1) | (5837=-1) | (5836=1)	1	1.62642
Transport, Extracellular	Vitamin D2 release	vitd2[c] => vitd2[e]	1	0	---	0	0
Transport, Mitochondrial	Glycine betaine transport via diffusion (mitochondria to cytosol)	glyb[m] <=> glyb[c]	0	0	---	0	1.56669
Transport, Golgi Apparatus	phosphatidylcholine scramblase	pchol_hs[c] <=> pchol_hs[g]	1	0	---	0	0
Transport, Endoplasmic Reticular	cortisol intracellular transport	crtsl[c] <=> crtsl[r]	1	0	---	0	0
Exchange	D-lactate exchange	lac_DASH_D[e] <=>	0	0	---	1	12.8688
Cholesterol Metabolism	Hydroxymethylglutaryl CoA reductase (ir)	2h[x] + hmgcoa[x] + 2nadph[x] => coa[x] + mev_DASH_R[x] + 2nadp[x]	1	1	(3156=1)	12	12.6703
Fatty acid activation	fatty-acid--CoA ligase	atp[c] + coa[c] + lnlc[c] <=> amp[c] + lnlccoa[c] + ppi[c]	1	1	(2180=1)	0	0
Transport, Endoplasmic Reticular	sphingosine-1-phosphate transport	sphs1p[c] <=> sphs1p[r]	0	0	---	0	6.35647
Glycosylphosphatidylinositol (GPI)-anchor biosynthesis	H2 phosphoethanolaminyl transferase, endoplasmic reticulum	mgacpail_hs[r] + pe_hs[r] => dag_hs[r] + emgacpail_hs[r]	1	1	(23556=1) | (23556=1)	0	0
Keratan sulfate degradation	beta-N-acetylhexosaminidase A, lysosomal	2h2o[l] + ksi_deg27[l] => acgam[l] + h[l] + ksi_deg29[l] + so4[l]	1	0	(3073=0) | (3073=0 & 3074=1)	0	0
Keratan sulfate degradation	beta-galactosidase, lysosomal	h2o[l] + ksi_deg26[l] => gal[l] + ksi_deg27[l]	1	1	(5476=1) & (2720=1) & (2588=0) & (4758=0) | (5476=1) & (2720=1)	0	0
Citric Acid Cycle	malate dehydrogenase	mal_DASH_L[c] + nad[c] <=> h[c] + nadh[c] + oaa[c]	0	1	(130752=0) | (4190=1)	-11.5958	11.5816
Exchange	Cytosine exchange	csn[e] <=>	1	0	---	0	0
N-Glycan Biosynthesis	mannosyl-oligosaccharide glucosidase, endoplasmic reticulum	g2m8masn[r] + h2o[r] => g1m8masn[r] + glc_DASH_D[r]	1	0	---	0	0
Folate Metabolism	Gamma-glutamyl hydrolase (7THF), extracellular	7thf[e] + h2o[e] => 6thf[e] + glu_DASH_L[e]	1	1	(8836=1)	0	0
Exchange	5 hydroxy omeprazole exchange	5homeprazole[e] <=>	1	0	---	0	0
Pentose Phosphate Pathway	phosphogluconate dehydrogenase, endoplasmic reticulum	6pgc[r] + nadp[r] => co2[r] + nadph[r] + ru5p_DASH_D[r]	1	0	---	0	0
Folate Metabolism	Gamma-glutamyl hydrolase (6THF), lysosomal	6thf[l] + h2o[l] => 5thf[l] + glu_DASH_L[l]	1	1	(8836=1)	1	3.3804
Fatty acid activation	C181 fatty acid activation	atp[c] + coa[c] + ocdcea[c] => amp[c] + odecoa[c] + ppi[c]	1	1	(2180=1) | (2181=1) | (2181=1)	0	0
Fatty acid oxidation	Beta oxidation of long chain fatty acid	coa[m] + dcsptn1coa[m] + h2o[m] + nad[m] + o2[m] => accoa[m] + h2o2[m] + h[m] + nadh[m] + tmndnccoa[m]	1	1	(35=0) | (34=1)	0	0
Exchange	IV3-a-Neu5Ac,III4-a-Fuc-Lc4Cer exchange	fucacngalacglcgalgluside_hs[e] <=>	1	0	---	0	0
Pyrimidine Catabolism	cytidine deaminase	cytd[c] + h2o[c] + h[c] => nh4[c] + uri[c]	0	0	(978=0) | (57379=-1)	0	5.951
Nucleotides	nucleoside-diphosphatase (IDP), extracellular	h2o[e] + idp[e] => h[e] + imp[e] + pi[e]	1	0	(124583=0)	0	0
Transport, Extracellular	iron (II) transport	fe2[e] => fe2[c]	1	0	---	0	0
Nucleotides	nucleoside-diphosphate kinase (ATP:dCDP)	atp[c] + dcdp[c] <=> adp[c] + dctp[c]	0	0	(29922=0) | (10201=0) | (4831=0 & 4830=0) | (4832=0) | (4831=0 & 4830=0) | (29922=0)	-1000	1000
Nucleotides	GMP reductase	gmp[c] + 2h[c] + nadph[c] => imp[c] + nadp[c] + nh4[c]	0	1	(2766=-1) | (51292=1) | (51292=1) | (51292=1)	1	4.96733
Valine, Leucine, and Isoleucine Metabolism	3-hydroxyisobutyryl-CoA hydrolase, mitochondrial	3hibutcoa[m] + h2o[m] => 3hmp[m] + coa[m] + h[m]	0	0	---	0	0.5
Chondroitin / heparan sulfate biosynthesis	alpha-N-acetylglucosaminyltransferase I, Golgi apparatus	cs_COMMA_hs_linkage[g] + uacgam[g] => h[g] + hs_pre1[g] + udp[g]	1	0	(2137=0) | (2135=0)	0	0
Transport, Extracellular	Tyramine O-sulfate transport (diffusion)	tymsf[c] => tymsf[e]	1	0	---	0	0
C5-Branched dibasic acid metabolism	mesaconate--CoA ligase (ADP-forming), mitochondrial	atp[m] + coa[m] + mescon[m] <=> adp[m] + mescoa[m] + pi[m]	0	1	(8802=1 & 8803=1)	-1000	1000
Cholesterol Metabolism	farnesyltranstransferase	frdp[c] + ipdp[c] => ggdp[c] + ppi[c]	1	0	(9453=0)	0	0
N-Glycan Biosynthesis	farnesyltranstransferase (trans,trans,cis-geranylgeranyl diphosphate-generating)	frdp[c] + ipdp[c] => ppi[c] + ttc_DASH_ggdp[c]	1	0	---	0	0
Transport, Extracellular	L-valine transport via diffusion (extracellular to cytosol)	val_DASH_L[e] <=> val_DASH_L[c]	1	1	(8501=1) | (124935=0)	-1000	-1
Keratan sulfate biosynthesis	N-acetyllactosaminide beta-1,3-N-acetylglucosaminyltransferase, Golgi apparatus	ksi_pre33[g] + uacgam[g] => h[g] + ksi_pre34[g] + udp[g]	1	0	(11041=0) | (10678=0) | (93010=0) | (10331=0) | (374907=0) | (284208=0) | (374907=0) | (10678=0) | (79369=-1)	0	0
Blood Group Biosynthesis	N-acetyllactosaminide beta-1,6-N-acetylglucosaminyl-transferase	galacglcgal14acglcgalgluside_hs[g] + uacgam[g] => acglcgalacglcgal14acglcgalgluside_hs[g] + h[g] + udp[g]	1	0	(2651=0)	0	0
Transport, Extracellular	chloride transport via formate countertransport (2:1)	2cl[e] + for[c] => 2cl[c] + for[e]	0	0	(65010=0) | (65010=0) | (65010=0)	0	48.0606
Steroid Metabolism	Cytochrome P450 11A1, mitochondrial [Precursor]	chsterol[m] + h[m] + nadph[m] + 2o2[m] => 4mptnl[m] + 2h2o[m] + nadp[m] + prgnlone[m]	1	-1	(1583=-1)	0	0
Glyoxylate and Dicarboxylate Metabolism	Glycolaldehyde dehydrogenase, mitochondrial	gcald[m] + h2o[m] + nad[m] => glyclt[m] + 2h[m] + nadh[m]	1	1	(4329=0) | (7915=-1) | (8659=1) | (5832=1) | (217=1) | (7915=-1) | (219=1) | (8659=1)	0	0
Exchange	Lacto-N-fucopentaosyl III ceramide exchange	fucgal14acglcgalgluside_hs[e] <=>	1	0	---	0	0
Transport, Extracellular	L-cysteine/L-glutamine reversible exchanger	cys_DASH_L[e] + gln_DASH_L[c] <=> cys_DASH_L[c] + gln_DASH_L[e]	0	0	(6520=0) & (56301=0)	-1000	1000
Carnitine shuttle	transport into the mitochondria (carnitine)	coa[m] + lgnccrn[m] => crn[m] + lgnccoa[m]	1	0	(1376=0)	0	0
Transport, Mitochondrial	ADP/ATP transporter, mitochondrial	adp[c] + atp[m] => adp[m] + atp[c]	0	1	(291=1) | (293=0) | (292=1)	1	1000
Transport, Golgi Apparatus	ceramide transport protein	gluside_hs[c] <=> gluside_hs[g]	1	0	(10087=0)	0	0
Cholesterol Metabolism	Hydroxymethylglutaryl CoA synthase (ir)	aacoa[m] + accoa[m] + h2o[m] => coa[m] + h[m] + hmgcoa[m]	1	-1	(3158=-1)	0	0.1
Nucleotides	5'-nucleotidase (UMP), extracellular	h2o[e] + ump[e] => pi[e] + uri[e]	1	0	(4907=0)	0	0
CYP Metabolism	cytochrome P450 2E1	4nph[c] + h[c] + nadph[c] + o2[c] => 24nph[c] + h2o[c] + nadp[c]	1	0	(1571=0)	0	0
Transport, Extracellular	fatty acid transport via diffusion	crvnc[e] <=> crvnc[c]	0	0	---	-1000	1000
O-Glycan Biosynthesis	N-acetylgalactosamine 3-alpha-galactosyltransferase, Golgi apparatus	Tn_antigen[g] + udpgal[g] => core8[g] + h[g] + udp[g]	1	0	---	0	0
Exchange	Protoheme exchange	pheme[e] <=>	1	0	---	0	0
Transport, Mitochondrial	27 hydroxy cholesterol transport	xol27oh[r] <=> xol27oh[m]	1	0	---	-0.1	0
Carnitine shuttle	carnitine transferase	coa[m] + lnlncgcrn[m] => crn[m] + lnlncgcoa[m]	1	0	(1376=0)	0	0
Steroid Metabolism	3 beta-hydroxysteroid dehydrogenase type 1	eandrstrn[r] + h[r] + nadh[r] => andrstandn[r] + h2o[r] + nad[r]	0	-1	(3284=-1)	0	1.30382
Valine, Leucine, and Isoleucine Metabolism	valine transaminase, mitochondiral	akg[m] + val_DASH_L[m] <=> 3mob[m] + glu_DASH_L[m]	0	0	(587=0)	-48.608	-0.5
Carnitine shuttle	carnitine O-stearoyl transferase	coa[m] + stcrn[m] => crn[m] + stcoa[m]	1	0	(1376=0)	1	2.28109
Fatty acid oxidation	Beta oxidation of long chain fatty acid	arachdcoa[m] + 9coa[m] + 5fad[m] + 9h2o[m] + 9nad[m] => 10accoa[m] + 5fadh2[m] + 9h[m] + 9nadh[m]	1	1	(34=1) | (34=1) | (35=0) | (35=0)	0	0
Exchange	estradiol glucuronide exchange	estradiolglc[e] <=>	1	0	---	0	0
Exchange	3-Methylimidazoleacetic acid exchange	3mlda[e] <=>	0	0	---	0	0.5
	13-cis-oxo-retinoic acid demand	13_DASH_cis_DASH_oretn[n] =>	1	0	---	0	0
Tyrosine metabolism	4-Hydroxyphenylpyruvate:oxygen oxidoreductase	34hpp[c] + o2[c] => co2[c] + hgentis[c]	1	1	(3242=1)	1	1
Steroid Metabolism	testicular 17-beta-hydroxysteroid dehydrogenase	andrstndn[r] + h[r] + nadph[r] => nadp[r] + tststerone[r]	1	-1	(3293=-1)	0	0
Transport, Peroxisomal	ammonia peroxisomal transport	nh4[c] <=> nh4[x]	0	0	---	-5.20855	0
Carnitine shuttle	C160 transport into the mitochondria	coa[m] + pmtcrn[m] => crn[m] + pmtcoa[m]	0	0	(1376=0)	0	1.46072
Arginine and Proline Metabolism	N4-Acetylaminobutanal:NAD+ oxidoreductase	h2o[c] + n4abutn[c] + nad[c] => 4aabutn[c] + 2h[c] + nadh[c]	1	1	(8854=-1) | (501=1) | (216=1) | (224=1) | (8854=-1) | (223=1) | (8854=-1)	0	0
Folate Metabolism	Gamma-glutamyl hydrolase (10FTHF6GLU), extracellular	10fthf6glu[e] + h2o[e] => 10fthf5glu[e] + glu_DASH_L[e]	1	1	(8836=1)	0	0
Steroid Metabolism	UDP-glucuronosyltransferase 1-10 precursor, microsomal	estrone[r] + udpglcur[r] => estroneglc[r] + udp[r]	1	0	(54575=0) | (54576=0)	0	0
Transport, Peroxisomal	fatty acid intracellular transport	dcsptn1coa[c] <=> dcsptn1coa[x]	1	0	---	0	0
Transport, Extracellular	uracil transport via facilated diffusion	ura[e] <=> ura[c]	0	0	(3177=0)	-1.05901	0
Steroid Metabolism	UDP-glucuronosyltransferase 1-10 precursor, microsomal	bilirub[r] + 2h[r] + udpglcur[r] <=> bilglcur[r] + udp[r]	0	0	(54576=0)	0	1.0882
Sphingolipid Metabolism	Beta-1,3-galactosyltransferase 5	gbside_hs[g] + udpgal[g] => galgbside_hs[g] + h[g] + udp[g]	1	-1	(10317=-1) | (10317=-1) | (10317=-1) | (10317=-1) | (10317=-1)	0	0
Nucleotides	cytidylate kinase (dCMP),nuclear	atp[n] + dcmp[n] <=> adp[n] + dcdp[n]	0	1	(51727=1)	-1000	1000
R Group Synthesis	R group artificial flux (C18:3, n-3)	2fadh2[m] + h[m] + lnlncacoa[c] + nadph[m] => 1.125R2coa_hs[c] + 2fad[m] + nadp[m]	1	0	---	0	0
Transport, Mitochondrial	Sarcosine transport (mitochondrial)	sarcs[c] => sarcs[m]	0	0	---	0	0.1
Transport, Mitochondrial	glycerol transport	glyc[c] <=> glyc[m]	1	0	---	0	0
Nucleotides	nucleoside-diphosphate kinase (ATP:IDP)	atp[c] + idp[c] <=> adp[c] + itp[c]	0	0	(29922=0) | (10201=0) | (4831=0 & 4830=0) | (4832=0) | (4831=0 & 4830=0) | (29922=0)	-1000	1000
Keratan sulfate degradation	beta-N-acetylhexosaminidase A, lysosomal	2h2o[l] + ksi_deg21[l] => acgam[l] + h[l] + ksi_deg23[l] + so4[l]	1	0	(3073=0) | (3073=0 & 3074=1)	0	0
Keratan sulfate degradation	beta-N-acetylhexosaminidase A, lysosomal	2h2o[l] + ksi_deg36[l] => acgam[l] + h[l] + ksi_deg38[l] + so4[l]	1	0	(3073=0) | (3073=0 & 3074=1)	0	0
Exchange	Leb glycolipid exchange	fucfucgalacglcgalgluside_hs[e] <=>	1	0	---	0	0
Eicosanoid Metabolism	Prostaglandin-H2 D-isomerase [Precursor]	prostgh2[r] <=> prostgd2[r]	1	-1	(5730=-1) | (27306=-1)	0	0
Exchange	5'-Deoxyadenosine exchange	dad_DASH_5[e] <=>	1	0	---	0	0
Urea cycle/amino group metabolism	glutamate 5-kinase (m)	atp[m] + glu_DASH_L[m] => adp[m] + glu5p[m]	0	1	(5832=1)	2	13.902
beta-Alanine metabolism	Aminobutyraldehyde dehydrogenase	4abutn[c] + h2o[c] + nad[c] => 4abut[c] + 2h[c] + nadh[c]	1	1	(223=1)	1	3.72932
Transport, Mitochondrial	dGDP transport via dUDP antiport	dgdp[c] + dudp[m] => dgdp[m] + dudp[c]	0	0	(60386=0)	0	1000
Urea cycle/amino group metabolism	pyrroline-5-carboxylate reductase	1pyr5c[c] + 2h[c] + nadh[c] => nad[c] + pro_DASH_L[c]	0	0	(29920=0) | (65263=-1)	0	1000
Aminosugar Metabolism	N-acetylgalactosamine kinase	acgal[c] + atp[c] => acgal1p[c] + adp[c] + h[c]	1	0	---	0	0
Transport, Extracellular	L-aspartate transport via Na, H symport and K antiport	asp_DASH_L[e] + h[e] + k[c] + 3na1[e] => asp_DASH_L[c] + h[c] + k[e] + 3na1[c]	0	0	(6511=-1) | (6505=-1) | (6507=-1) | (6506=0) | (6512=-1)	0	0.5
Transport, Peroxisomal	bile acid intracellular transport	tdchola[x] <=> tdchola[c]	0	0	---	0	0.085147
Transport, Lysosomal	chondroitin sulfate D transport, extracellular to lysosome	cspg_d[e] => cspg_d[l]	1	0	---	0	0
Transport, Extracellular	xenobiotic transport	appnn[e] <=> appnn[c]	1	0	---	0	0
Exchange	D-Aspartate exchange	asp_DASH_D[e] <=>	1	0	---	0	0
Carnitine shuttle	carnitine transferase	arachcoa[c] + crn[c] => arachcrn[c] + coa[c]	1	0	(1375=0) | (1375=0) | (1375=0) | (126129=0) | (1374=0) | (1375=0)	0	0
Steroid Metabolism	3 beta-hydroxysteroid dehydrogenase/delta 5-->4-isomerase type I	17ahprgnlone[c] + nad[c] => 17ahprgstrn[c] + h[c] + nadh[c]	1	-1	(3283=-1)	0	0
Valine, Leucine, and Isoleucine Metabolism	3-hydroxyacyl-CoA dehydrogenase (2-Methylacetoacetyl-CoA), mitochondrial	3hmbcoa[m] + nad[m] <=> 2maacoa[m] + h[m] + nadh[m]	0	1	(3028=1)	0	0.5
Transport, Peroxisomal	formyl coa transport	formcoa[x] <=> formcoa[c]	1	0	---	0	0
Transport, Extracellular	Alanine-Sodium symporter	ala_DASH_L[e] + na1[e] => ala_DASH_L[c] + na1[c]	1	1	(6542=1) | (81539=1) | (11254=1) | (54407=1) | (84889=0) | (55089=-1) | (6541=1)	1	1000
Nucleotides	ADPmannose diphosphatase	adpman[c] + h2o[c] => amp[c] + 2h[c] + man1p[c]	1	1	(11164=1)	0	0
Fatty acid activation	fatty-acid--CoA ligase	atp[c] + coa[c] + prist[c] => amp[c] + ppi[c] + pristcoa[c]	0	1	(11001=1)	1	6.95101
Transport, Mitochondrial	dUTP transport via ADP antiport	adp[m] + dutp[c] => adp[c] + dutp[m]	0	0	(60386=0)	0	1.59711
Transport, Lysosomal	N-acetyl-galactosamine lysosomal efflux	acgal[l] => acgal[c]	1	0	---	0	0
Arginine and Proline Metabolism	L-1-pyrroline-3-hydroxy-5-carboxylate dehydrogenase	1p3h5c[m] + 2h2o[m] + nad[m] => e4hglu[m] + h[m] + nadh[m]	0	1	(8659=1) | (8659=1)	1	1000
Citric Acid Cycle	Isocitrate dehydrogenase (NADP+)	icit[m] + nadp[m] <=> akg[m] + co2[m] + nadph[m]	0	0	(3418=0)	0	3.1237
Carnitine shuttle	carnitine O-palmitoyltransferase	crn[c] + tettet6coa[c] => coa[c] + tettet6crn[c]	1	0	(1375=0) | (1375=0) | (1375=0) | (126129=0) | (1374=0) | (1375=0)	0	0
Transport, Extracellular	blood group intracellular transport	fuc13galacglcgal14acglcgalgluside_hs[e] <=> fuc13galacglcgal14acglcgalgluside_hs[c]	1	0	---	0	0
Keratan sulfate biosynthesis	beta-N-acetylglucosaminylglycopeptide beta-1,4-galactosyltransferase, Golgi	ksii_core2_pre6[g] + udpgal[g] => h[g] + ksii_core2_pre7[g] + udp[g]	1	1	(8703=1) | (2683=0) | (8704=0) | (8704=0) | (9334=0)	0	0
Arginine and Proline Metabolism	L-1-Pyrroline-3-hydroxy-5-carboxylate spontaneous conversion to L-4-Hydroxyglutamate semialdehyde, mitochondrial	1p3h5c[m] + h2o[m] + h[m] <=> 4hglusa[m]	0	0	---	-1000	-1
Ubiquinone Biosynthesis	4-hydroxycinnamate formation	34hpl[m] => T4hcinnm[m] + h2o[m]	1	0	---	0	0
Transport, Mitochondrial	leucine mitochondrial transport	leu_DASH_L[c] <=> leu_DASH_L[m]	0	0	---	-48.108	-0.5
Fatty acid oxidation, peroxisome	peroxisomal lumped long chain fatty acid oxidation	3coa[x] + 3h2o[x] + 3nad[x] + 2o2[x] + pristcoa[x] => accoa[x] + dmnoncoa[x] + 2h2o2[x] + 3h[x] + 3nadh[x] + 2ppcoa[x]	1	0	(3295=1 & 8310=0 & 30=1 & 1962=0)	0	0
Inositol Phosphate Metabolism	inositol-3,4,5,6-tetrakisphosphate 1-kinase	atp[c] + mi3456p[c] => adp[c] + h[c] + mi13456p[c]	1	0	---	0	0
Fatty acid elongation	fatty acyl-CoA desaturase (n-C18:1CoA -> n-C18:2CoA)	h[c] + nadh[c] + o2[c] + od2coa[c] => 2h2o[c] + lneldccoa[c] + nad[c]	0	0	(9415=0)	0	1.63655
Vitamin A Metabolism	retinyl ester hydrolase	h2o[c] + retfa[c] => Rtotal2[c] + h[c] + retinol[c]	1	0	(8228=0)	20.5912	176.231
Transport, Peroxisomal	glycolate transport into peroxisome	glyclt[c] => glyclt[x]	0	0	---	1	5.00231
Transport, Extracellular	L-lactate reversible transport via proton symport	h[e] + lac_DASH_L[e] <=> h[c] + lac_DASH_L[c]	0	1	(9123=1) | (6566=1) | (23539=0) | (9194=0)	-1000	1000
Valine, Leucine, and Isoleucine Metabolism	Methylmalonyl-CoA decarboxylase	h[c] + mmcoa_DASH_S[c] => co2[c] + ppcoa[c]	1	0	(23417=0)	0	0
Exchange	VI3NeuAc-nLc6Cer exchange	acngalacglcgal14acglcgalgluside_hs[e] <=>	1	0	---	0	0
Vitamin A Metabolism	13-cis-4-oxo-retinoic acid isomerase	oretn[c] <=> 13_DASH_cis_DASH_oretn[c]	1	0	---	0	0
Arginine and Proline Metabolism	5'-methylthioadenosine phosphorylase	5mta[c] + pi[c] => 5mdr1p[c] + ade[c]	0	0	(4507=0)	1	1.74532
Exchange	Formate exchange	for[e] <=>	0	0	---	0	48.0606
CoA Biosynthesis	pantothenate kinase	atp[c] + pnto_DASH_R[c] => 4ppan[c] + adp[c] + h[c]	0	1	(79646=1) | (80025=1) | (53354=0) | (53354=0) | (80025=1) | (53354=0) | (80025=1) | (80025=1) | (55229=0)	0	1.5
Transport, Extracellular	ABC bile acid transporter	atp[c] + h2o[c] + tchola[c] => adp[c] + h[c] + pi[c] + tchola[e]	0	0	(8714=0) | (8647=-1) | (8714=0) | (8714=0)	0	11.902
Carnitine shuttle	carnitine O-palmitoyltransferase	crn[c] + vacccoa[c] => coa[c] + vacccrn[c]	0	0	(1375=0) | (1375=0) | (1375=0) | (126129=0) | (1374=0) | (1375=0)	0	1.20111
Carnitine shuttle	C161 transport into the mitochondria	coa[m] + hdd2crn[m] => crn[m] + hdd2coa[m]	0	0	(1376=0)	0	1.43591
R Group Synthesis	R group artificial flux	3fadh2[m] + 2h[m] + 2nadph[m] + tetpent3coa[c] => 1.5R5coa_hs[c] + 3fad[m] + 2nadp[m]	1	0	---	0	0
Glycosylphosphatidylinositol (GPI)-anchor biosynthesis	H3 mannosyltransferase, endoplasmic reticulum	0.1dolmanp_L[r] + m2gacpail_hs[r] => 0.1dolp_L[r] + h[r] + m3gacpail_hs[r]	1	0	(9488=0)	0	0
Transport, Nuclear	dNAD transport, nuclear trhough pore	dnad[c] <=> dnad[n]	0	0	---	-108.077	0
Sphingolipid Metabolism	Lactosylceramide alpha-2,3-sialyltransferase, Golgi apparatus	cmpacna[g] + galgluside_hs[g] => cmp[g] + gm3_hs[g] + h[g]	1	-1	(8869=-1)	0	0
Carnitine shuttle	carnitine transferase	clpndcrn[m] + coa[m] => clpndcoa[m] + crn[m]	1	0	(1376=0)	0	0
Inositol Phosphate Metabolism	myo-Inositol-1-phosphate synthase	g6p[c] => mi1p_DASH_D[c]	0	0	(51477=0)	0	3.06499
Transport, Endoplasmic Reticular	glucuronate endoplasmic reticular transport	glcur[c] => glcur[r]	1	0	---	2	5.96767
Ubiquinone Biosynthesis	3-(4-hydroxyphenyl-)lactate formation	34hpp[m] + h[m] + nadh[m] => 34hpl[m] + nad[m]	1	0	---	0	0
Transport, Mitochondrial	Fumarate:thiosulfate antiport, mitochondrial	fum[c] + tsul[m] <=> fum[m] + tsul[c]	0	1	(1468=1)	-1000	1000
Sphingolipid Metabolism	Alpha-N-acetylgalactosaminide alpha-2,6-sialyltransferase 2	cmpacna[g] + gt1alpha_hs[g] => cmp[g] + gq1balpha_hs[g] + h[g]	1	-1	(10610=-1)	0	0
Transport, Extracellular	blood group intracellular transport	galfuc12gal14acglcgalgluside_hs[e] <=> galfuc12gal14acglcgalgluside_hs[c]	1	0	---	0	0
Transport, Endoplasmic Reticular	retinoyl glucuronide efflux (13-cis)	13_DASH_cis_DASH_retnglc[c] => 13_DASH_cis_DASH_retnglc[e]	1	0	---	0	0
Steroid Metabolism	UDP-glucuronosyltransferase 1-10 precursor, microsomal	andrstrn[r] + udpglcur[r] => andrstrnglc[r] + udp[r]	1	0	(7364=0) | (54575=0) | (54490=0) | (54576=0) | (7367=0)	0	0
Carnitine shuttle	C180 transport into the mitochondria	stcrn[c] => stcrn[m]	1	0	(788=0)	1	2.28109
N-Glycan Biosynthesis	g1m8masn transport from endoplasmic reticulum to Golgi apparatus	g1m8masn[r] => g1m8masn[g]	1	0	---	0	0
Histidine Metabolism	N-Methylhistamine:oxygen oxidoreductase (deaminating)	h2o[c] + mhista[c] + o2[c] => 3mldz[c] + h2o2[c] + nh4[c]	0	0	(26=-1) | (314=-1) | (8639=0) | (314=-1)	0	0.5
Glycolysis/Gluconeogenesis	phosphoglucomutase	g1p[c] <=> g6p[c]	1	1	(5236=1) | (55276=0)	-15.951	-10
NAD Metabolism	NMN synthetase	h[c] + ncam[c] + prpp[c] => nmn[c] + ppi[c]	0	0	---	0	3.7255
Fatty acid elongation	fatty acyl-CoA desaturase (n-C18:2CoA -> n-C18:3CoA)	h[c] + lnlncacoa[c] + nadh[c] + o2[c] => 2h2o[c] + nad[c] + strdnccoa[c]	1	0	(9415=0)	0	0
D-alanine metabolism	D-Alanine Oxidase (x)	ala_DASH_D[x] + h2o[x] + o2[x] => h2o2[x] + nh4[x] + pyr[x]	0	-1	(1610=-1)	0	4.20095
Ascorbate and Aldarate Metabolism	L-Dehydroascorbate lactonohydrolase	dhdascb[c] + h2o[c] => 23doguln[c] + h[c]	1	0	---	0	0
Transport, Extracellular	5-Methyltetrahydrofolate transport via receptor binding and protolysis	5mthf[e] <=> 5mthf[c]	0	0	(2352=-1) | (2348=-1) | (2348=-1) | (2348=-1) | (2348=-1) | (2351=0) | (2348=-1) | (2348=-1)	-0.15	1000
Biotin Metabolism	biotinidase (biotin)	biocyt[c] + h2o[c] => btn[c] + lys_DASH_L[c]	0	0	(686=0)	0	5.951
Sphingolipid Metabolism	Beta-galactoside alpha-2,3-sialyltransferase	cmpacna[g] + gt1b_hs[g] => cmp[g] + gq1b_hs[g] + h[g]	1	-1	(29906=-1)	0	0
Folate Metabolism	5-formethyltetrahydrofolate cyclo-ligase	5fthf[c] + atp[c] => adp[c] + methf[c] + pi[c]	1	0	(10588=0)	0	0
Glycerophospholipid Metabolism	ethanolamine-phosphate cytidylyltransferase	2ameph[c] + ctp[c] + h[c] => cmp2amep[c] + ppi[c]	1	0	(5833=0)	0	0
Transport, Extracellular	L-serine via sodium symport	na1[e] + ser_DASH_L[e] => na1[c] + ser_DASH_L[c]	1	1	(81539=1) | (11254=1) | (54407=1) | (55089=-1)	1	1000
Urea cycle/amino group metabolism	guanidinoacetate N-methyltransferase (c)	amet[c] + gudac[c] <=> ahcys[c] + creat[c] + h[c]	1	0	(2593=0) | (2593=0)	0	0.1
Tryptophan metabolism	5-Hydroxytryptamine:oxygen oxidoreductase(deaminating)(flavin-containing)	h2o[c] + o2[c] + srtn[c] => 5hoxindact[c] + h2o2[c] + nh4[c]	1	0	(4128=0) | (4129=0)	0	0
Carnitine shuttle	carnitine C22:6 transferase	c226coa[c] + crn[c] => c226crn[c] + coa[c]	1	0	(126129=0) | (1375=0) | (1374=0) | (1375=0) | (1375=0) | (1375=0)	0	0
Fatty acid activation	fatty-acid--CoA ligase	atp[c] + coa[c] + lgnc[c] <=> amp[c] + lgnccoa[c] + ppi[c]	1	1	(2180=1)	0	0
Thiamine Metabolism	thiamine-triphosphatase	h2o[c] + thmtp[c] => h[c] + pi[c] + thmpp[c]	1	-1	(79178=-1)	0	0.1
Glycerophospholipid Metabolism	phosphatidylinositol 4-kinase	atp[c] + pail_hs[c] => adp[c] + h[c] + pail4p_hs[c]	0	1	(5298=0) | (55361=0) | (5297=1)	1	12.902
Transport, Extracellular	sulfonated testosterone transport	5adtststerones[c] <=> 5adtststerones[e]	1	0	---	0	0
Transport, Extracellular	heme transport	pheme[e] => pheme[c]	1	0	(113235=0)	0	0
Methionine Metabolism	adenosylhomocysteinase	ahcys[c] + h2o[c] <=> adn[c] + hcys_DASH_L[c]	1	1	(191=1) | (10768=1) | (10768=1)	3	4.96885
Transport, Extracellular	GABA secretion via secretory vesicle (ATP driven)	34abut[c] + atp[c] + h2o[c] => 34abut[e] + adp[c] + h[c] + pi[c]	0	0	(140679=0)	0	11.902
Nucleotides	cytidylate kinase (CMP,UTP)	cmp[c] + utp[c] <=> cdp[c] + udp[c]	0	1	(51727=1)	-1000	1000
Glycine, Serine, and Threonine Metabolism	glycine-cleavage complex (lipoylprotein), mitochondrial	gly[m] + h[m] + lpro[m] <=> alpro[m] + co2[m]	0	0	(275=0) & (1738=1) & (2731=1) & (2653=0)	0	22.9561
Inositol Phosphate Metabolism	inositol-1,4,5-trisphosphate 5-phosphatase	h2o[c] + mi145p[c] => mi14p[c] + pi[c]	0	1	(3635=0) | (8867=0) | (3636=0) | (27124=0) | (8867=0) | (27124=0) | (3633=0) | (56623=0) | (3632=1)	1	4.5804
Keratan sulfate degradation	galactose-6-sulfate sulfatase, lysosomal	h2o[l] + ksii_core2_deg1[l] <=> h[l] + ksii_core2_deg2[l] + so4[l]	1	0	(5476=1) & (2720=1) & (2588=0) & (4758=0)	0	0
Glycolysis/Gluconeogenesis	acetyl-CoA synthetase	ac[m] + atp[m] + coa[m] => accoa[m] + amp[m] + ppi[m]	0	0	(84532=0)	0	6.8608
Propanoate Metabolism	acetate-CoA ligase (ADP-forming)	atp[c] + coa[c] + ppa[c] => adp[c] + pi[c] + ppcoa[c]	1	0	(55902=0) | (55902=0)	0	0
Pyrimidine Catabolism	5'-nucleotidase (dTMP)	dtmp[c] + h2o[c] => pi[c] + thymd[c]	1	0	(30833=0)	1	12.902
Fatty Acid Metabolism	acetyl-CoA C-acyltransferase (decanoyl-CoA), peroxisomal	3oddcoa[x] + coa[x] => accoa[x] + dcacoa[x]	1	1	(30=1)	0	0
Alanine and Aspartate Metabolism	alanine-glyoxylate transaminase (irreversible), mitochondrial	ala_DASH_L[m] + glx[m] => gly[m] + pyr[m]	1	0	(64902=0) | (64850=-1)	0	0
Fatty Acid Metabolism	acetyl-CoA acyltransferase (tetradecanoyl-CoA), peroxisomal	3ohdcoa[x] + coa[x] => accoa[x] + tdcoa[x]	1	1	(30=1)	0	0
Glycosylphosphatidylinositol (GPI)-anchor biosynthesis	H2 mannosyltransferase, endoplasmic reticulum	0.1dolmanp_L[r] + mgacpail_hs[r] => 0.1dolp_L[r] + h[r] + m2gacpail_hs[r]	1	0	(55650=0)	0	0
Transport, Golgi Apparatus	choline intracellular transport	chol[g] <=> chol[c]	1	0	---	0	0
Chondroitin / heparan sulfate biosynthesis	heparan sulfate 6-sulfotransferase, Golgi apparatus	hs_pre12[g] + 3paps[g] => 3h[g] + hs_pre13[g] + 3pap[g]	1	0	(266722=0) | (9394=0) | (90161=0) | (90161=0)	0	0
N-Glycan Biosynthesis	dehydrodolichol phosphate phosphatase (liver)	0.1dedolp_L[c] + h2o[c] => 0.1dedol_L[c] + pi[c]	1	0	---	0	0
Nucleotides	UMP kinase (GTP),nuclear	gtp[n] + ump[n] <=> gdp[n] + udp[n]	0	1	(51727=1)	-1000	1000
Exchange	Retinoate exchange	retn[e] <=>	1	0	---	0	0
Steroid Metabolism	3 beta-hydroxysteroid dehydrogenase/delta 5-->4-isomerase type I	17ahprgnlone[r] + nad[r] => 17ahprgstrn[r] + h[r] + nadh[r]	1	-1	(3284=-1)	0	0
Exchange	(R)-3-Hydroxybutanoate transport via H+ symport	bhb[e] <=>	0	0	---	0	7.20604
Tyrosine metabolism	Dopachrome tautomerase	L_DASH_dpchrm[c] <=> 56dihindlcrbxlt[c]	0	-1	(1638=-1)	0	0
Glycolysis/Gluconeogenesis	glucose-6-phosphate isomerase	g6p[c] <=> f6p[c]	0	0	(2821=0)	-32.4034	46
Glycolysis/Gluconeogenesis	acylphosphatase	13dpg[c] + h2o[c] => 3pg[c] + h[c] + pi[c]	0	0	(112611=0) | (98=0) | (97=0) | (97=0)	0	11.902
Transport, Mitochondrial	lipid, flip-flop intracellular transport	decdp[c] <=> decdp[m]	1	0	---	0	0
Transport, Mitochondrial	dCDP transport via dADP antiport	dadp[m] + dcdp[c] => dadp[c] + dcdp[m]	0	0	(60386=0)	0	1000
Pyrimidine Biosynthesis	orotidine-5'-phosphate decarboxylase	h[c] + orot5p[c] => co2[c] + ump[c]	1	1	(7372=1)	1	2.84314
Tyrosine metabolism	3,4-Dihydroxymandelaldehyde:NAD+ oxidoreductase	34dhmald[c] + h2o[c] + nad[c] => 34dhoxmand[c] + 2h[c] + nadh[c]	0	0	(221=0) | (218=-1) | (220=-1)	0	1000
Glycine, Serine, and Threonine Metabolism	glycine N-methyltransferase	amet[c] + gly[c] => ahcys[c] + h[c] + sarcs[c]	0	-1	(27232=-1)	0	0.1
Arginine and Proline Metabolism	5-Methylthio-5-deoxy-D-ribulose 1-phosphate dehydratase	5mdru1p[c] => dkmpp[c] + h2o[c]	0	0	---	1	1.74532
Tyrosine metabolism	3,4-Dihydroxyphenylacetate:amet O-methyltransferase	34dhpha[c] + amet[c] => ahcys[c] + h[c] + homoval[c]	1	0	(1312=0) | (1312=0)	0	0
Transport, Mitochondrial	phosphatidylserine flippase	atp[c] + h2o[c] + ps_hs[c] => adp[c] + h[c] + pi[c] + ps_hs[m]	1	0	(10396=-1) | (57194=0)	1	1.64706
Exchange	(Gal)2 (GalNAc)1 (Glc)1 (GlcNAc)1 (LFuc)2 (Cer)1 exchange	fucacgalfucgalacglcgalgluside_hs[e] <=>	1	0	---	0	0
Exchange	OH1 Exchange	oh1[e] <=>	1	0	---	0	0
Transport, Extracellular	acn23acngalgbside transport	acn23acngalgbside_hs[c] <=> acn23acngalgbside_hs[e]	1	0	---	0	0
Keratan sulfate biosynthesis	galactose/N-acetylglucosamine 6-O-sulfotransferase, Golgi apparatus	ksi_pre34[g] + paps[g] => h[g] + ksi_pre35[g] + pap[g]	1	0	(23563=-1) | (9435=0) | (23563=-1) | (10164=-1) | (4166=-1)	0	0
IMP Biosynthesis	glutamine phosphoribosyldiphosphate amidotransferase	gln_DASH_L[c] + h2o[c] + prpp[c] => glu_DASH_L[c] + ppi[c] + pram[c]	1	1	(5471=1)	1.8	2.47622
Nucleotides	dUTP diphosphatase	dutp[m] + h2o[m] => dump[m] + h[m] + ppi[m]	0	0	(1854=0)	0	5.95101
Glycine, Serine, and Threonine Metabolism	glycine hydroxymethyltransferase, reversible	ser_DASH_L[c] + thf[c] <=> gly[c] + h2o[c] + mlthf[c]	1	0	(6470=0) | (6470=0)	11.6576	33.3894
Exchange	Uridine exchange	uri[e] <=>	0	0	---	0	0.792595
Chondroitin / heparan sulfate biosynthesis	GlcNAc N-deacetylase / N-sulfotransferase	4h2o[g] + hs_pre9[g] + 4paps[g] => 4ac[g] + 4h[g] + hs_pre10[g] + 4pap[g]	1	0	(64579=-1) | (3340=0) | (9348=-1) | (8509=0)	0	0
R Group Synthesis	R total flux 2 position	R2coa_hs[c] + R4coa_hs[c] => 2Rtotal2coa[c]	1	0	---	0	0
Sphingolipid Metabolism	Alpha-N-acetylgalactosaminide alpha-2,6-sialyltransferase 2	cmpacna[g] + gd1alpha_hs[g] => cmp[g] + gt1alpha_hs[g] + h[g]	1	-1	(10610=-1)	0	0
Transport, Extracellular	L-threonine/L-asparagine Na-dependent exchange (Thr-L in)	asn_DASH_L[c] + na1[e] + thr_DASH_L[e] => asn_DASH_L[e] + na1[c] + thr_DASH_L[c]	0	0	(6510=0)	0	1000
Chondroitin / heparan sulfate biosynthesis	heparan glucuronyltransferase II	hs_pre3[g] + udpglcur[g] => h[g] + hs_pre4[g] + udp[g]	1	1	(2131=1 & 2132=1) | (2131=1 & 2132=1)	0	0
Inositol Phosphate Metabolism	diphosphoinositol-1,3,4,6-tetrakisphosphate diphosphohydrolase, nucleus	h2o[n] + ppmi1346p[n] => h[n] + mi13456p[n] + pi[n]	1	0	(117283=0) | (51447=0) | (9807=0) | (51447=0) | (51447=0) | (9807=0) | (51447=0) | (51447=0) | (51447=0)	0	0
beta-Alanine metabolism	Spermidine:(acceptor) oxidoreductase	h2o[c] + o2[c] + spmd[c] => 13dampp[c] + 4abutn[c] + h2o2[c]	1	0	---	1	1.65264
Sphingolipid Metabolism	Alpha-N-acetylgalactosaminide alpha-2,6-sialyltransferase 2	acngalgbside_hs[g] + cmpacna[g] => acn23acngalgbside_hs[g] + cmp[g] + h[g]	1	-1	(10610=-1)	0	0
Exchange	Nitric oxide exchange	no[e] <=>	0	0	---	0	0.741728
Nucleotides	cytidylate kinase (CMP,dCTP)	cmp[c] + dctp[c] <=> cdp[c] + dcdp[c]	0	1	(51727=1)	-1000	1000
Transport, Nuclear	uridine transport in nucleus	uri[c] <=> uri[n]	1	0	---	-0.1	0
Exchange	L-Leucine exchange	leu_DASH_L[e] <=>	0	0	---	-0.5	0
Exchange	Vitamin D2 exchange	vitd2[e] <=>	1	0	---	0	0
Transport, Endoplasmic Reticular	O2 transport, endoplasmic reticulum	o2[c] <=> o2[r]	1	0	---	21	22.9557
Transport, Extracellular	L-threonine/glycine reversible exchange	gly[c] + thr_DASH_L[e] <=> gly[e] + thr_DASH_L[c]	0	0	(56301=0) & (6520=0)	-1000	1000
Transport, Mitochondrial	citrate transport, mitochondrial	cit[c] + mal_DASH_L[m] <=> cit[m] + mal_DASH_L[c]	0	1	(6576=1)	-12.5216	-3
Transport, Peroxisomal	succinate transporter, peroxisome	succ[c] <=> succ[x]	1	0	---	0	0
Exchange	Cys-Gly exchange	cgly[e] <=>	0	0	---	0	0.5
Galactose metabolism	ketohexokinase (D-tagatose)	atp[c] + tagat_DASH_D[c] => adp[c] + h[c] + tag1p_DASH_D[c]	1	0	(3795=0) | (3795=0)	0	0
Miscellaneous	alcohol dehydrogenase (methanol)	meoh[c] + nad[c] <=> fald[c] + h[c] + nadh[c]	1	1	(131=0) | (130=1) | (126=-1 & 124=-1) | (128=0) | (125=-1) | (137872=0) | (125=-1 & 124=-1) | (284273=0) | (124=-1) | (125=-1 & 126=-1) | (284273=0) | (127=0) | (126=-1)	-22.1537	-1
Exchange	adp exchange	adp[e] <=>	1	0	---	0	0
NAD Metabolism	NADP nucleosidase	h2o[c] + nadp[c] => adprbp[c] + h[c] + ncam[c]	1	0	---	0	0
Transport, Extracellular	digalsgalside hs transport	digalsgalside_hs[c] <=> digalsgalside_hs[e]	1	0	---	0	0
Blood Group Biosynthesis	ABO blood group (transferase A, alpha 1-3-N-acetylgalactosaminyltransferase; transferase B, alpha 1-3-galactosyltransferase)	fucgalacglcgalgluside_hs[g] + udpacgal[g] => acgalfucgalacglcgalgluside_hs[g] + h[g] + udp[g]	1	-1	(28=-1)	0	0
Transport, Golgi Apparatus	UDPGlcA Golgi transport via UMP antiport	udpglcur[g] + ump[c] <=> udpglcur[c] + ump[g]	1	0	---	0	0
Transport, Extracellular	glucose transport (uniport)	glc_DASH_D[e] <=> glc_DASH_D[c]	0	1	(66035=0) | (6517=0) | (56606=1) | (154091=0) | (6513=1) | (11182=0) | (29988=0) | (6514=1) | (155184=0) | (56606=1) | (144195=0) | (6515=1) | (81031=0)	-953.375	1000
Fatty Acid Metabolism	fatty-acyl-ACP hydrolase	h2o[c] + lneldcACP[c] <=> ACP[c] + h[c] + lneldc[c]	1	0	---	0	0
Transport, Endoplasmic Reticular	lipid, flip-flop intracellular transport	xoltriol[c] <=> xoltriol[r]	1	0	---	0	0
Transport, Mitochondrial	4-aminobutanoate mitochondrial transport via diffusion	4abut[c] <=> 4abut[m]	0	0	---	0	3.79707
Nucleotides	deoxyguanylate kinase (dGMP:ATP)	atp[c] + dgmp[c] <=> adp[c] + dgdp[c]	1	1	(2987=1)	-5.66248	-1
Carnitine shuttle	transport into the mitochondria (carnitine)	elaidcrn[c] => elaidcrn[m]	0	0	(788=0)	0	1.20111
Fatty acid oxidation, peroxisome	Phytanoyl-CoA dioxygenase, peroxisomal	akg[x] + o2[x] + phytcoa[x] => co2[x] + phyt2ohcoa[x] + succ[x]	1	0	(5264=0)	0	0
Transport, Lysosomal	s2l2n2m2masn transport, extracellular to lysosome	s2l2n2m2masn[e] => s2l2n2m2masn[l]	1	0	---	0	0
Transport, Mitochondrial	dUDP transport via dCDP antiport	dcdp[m] + dudp[c] => dcdp[c] + dudp[m]	0	0	(60386=0)	0	1000
Valine, Leucine, and Isoleucine Metabolism	acyl-CoA dehydrogenase (isobutyryl-CoA), mitochondrial	fad[m] + ibcoa[m] => 2mp2coa[m] + fadh2[m]	0	1	(34=1) | (27034=0)	0	0.5
Exchange	testosterone sulfate exchange	tststerones[e] <=>	1	0	---	0	0
Chondroitin / heparan sulfate biosynthesis	chondroitin 4-sulfotransferase, Golgi apparatus	cs_pre[g] + 2paps[g] => cs_a_COMMA_b_COMMA_e_pre1[g] + 2h[g] + 2pap[g]	1	0	(55501=0) | (166012=0) | (50515=-1) | (113189=0)	0	0
Pyrimidine Catabolism	D-3-Amino-isobutanoate:pyruvate aminotransferase, mitochondrial	3aib_DASH_D[m] + pyr[m] <=> 2mop[m] + ala_DASH_L[m]	1	0	---	0	0
Glycosylphosphatidylinositol (GPI)-anchor biosynthesis	M4B transamidase, endoplasmic reticulum	mem2emgacpail_hs[r] + pre_prot[r] => gpi_sig[r] + mem2emgacpail_prot_hs[r]	1	0	(10026=0) & (128869=0) & (8733=0) & (94005=0) & (51604=1)	0	0
Keratan sulfate biosynthesis	N-acetyllactosaminide beta-1,3-N-acetylglucosaminyltransferase, Golgi apparatus	ksii_core2_pre2[g] + uacgam[g] => h[g] + ksii_core2_pre3[g] + udp[g]	1	0	(79369=-1) | (374907=0) | (11041=0) | (284208=0) | (374907=0) | (93010=0) | (10331=0) | (10678=0) | (10678=0)	0	0
Vitamin A Metabolism	retinyl ester hydrolase (9-cis)	9_DASH_cis_DASH_retfa[c] + h2o[c] => Rtotal2[c] + h[c] + retinol_DASH_9_DASH_cis[c]	0	0	---	0	6.951
Ascorbate and Aldarate Metabolism	2,3-dioxo-L-gulonate decarboxylase (L-lyxonate-forming)	23doguln[c] + h2o[c] => co2[c] + lyxnt[c]	1	0	---	0	0
Valine, Leucine, and Isoleucine Metabolism	acyl-CoA dehydrogenase (2-methylbutanoyl-CoA), mitochondrial	2mbcoa[m] + fad[m] => 2mb2coa[m] + fadh2[m]	0	1	(36=1) | (34=1)	0	0.5
Nucleic acid degradation	3'-nucleotidase (AMP), lysosome	3amp[l] + h2o[l] => adn[l] + pi[l]	1	0	(53=0)	0	0
N-Glycan Biosynthesis	g1m7masnC endoplasmic reticulum to Golgi transport	g1m7masnC[r] => g1m7masnC[g]	1	0	---	0	0
O-Glycan Biosynthesis	alpha 1,4-N-acetylglucosaminyltransferase, Golgi apparatus	core2[g] + uacgam[g] => gncore2[g] + h[g] + udp[g]	1	-1	(51146=-1)	0	0
Histidine Metabolism	histidase	his_DASH_L[c] => nh4[c] + urcan[c]	0	0	(3034=0)	0	0.5
Purine Catabolism	purine-nucleoside phosphorylase (Guanosine)	gsn[c] + pi[c] <=> gua[c] + r1p[c]	1	1	(4860=1)	1	6.951
Cholesterol Metabolism	24-dehydrocholesterol reductase [Precursor]	chlstol[r] + fadh2[r] => fad[r] + lthstrl[r]	0	1	(1718=1)	0	0.111717
Transport, Extracellular	gp1c hs transport	gp1c_hs[c] <=> gp1c_hs[e]	1	0	---	0	0
Transport, Endoplasmic Reticular	Benzene transporter, endoplasmic reticulum	bz[c] <=> bz[r]	1	0	---	0	0
Exchange	clupanodonic acid (docosapentaenoic (n-3)) exchange	clpnd[e] <=>	1	0	---	0	0
Tryptophan metabolism	aminomuconate-semialdehyde dehydrogenase	am6sa[c] + h2o[c] + nad[c] => amuco[c] + 2h[c] + nadh[c]	0	0	---	0	0
Nucleotides	nucleoside-diphosphate kinase (ATP:dTDP)	atp[c] + dtdp[c] <=> adp[c] + dttp[c]	0	0	(29922=0) | (10201=0) | (4831=0 & 4830=0) | (4832=0) | (4831=0 & 4830=0) | (29922=0)	-1000	1000
Nucleotides	nucleoside-diphosphate kinase (ATP:dIDP), nuclear	atp[n] + didp[n] <=> adp[n] + ditp[n]	0	0	(4831=0 & 4830=0) | (4830=0 & 4831=0)	-1000	1000
Keratan sulfate degradation	N-acetylglucosamine-6-sulfatase, lysosomal	h2o[l] + ksi_deg6[l] <=> h[l] + ksi_deg7[l] + so4[l]	1	1	(2799=1)	0	0
Ubiquinone Biosynthesis	Ubiquinone biosynthesis COQ7	2dp6mobq_me[m] + h[m] + nadph[m] + o2[m] => 2dpmhobq[m] + h2o[m] + nadp[m]	1	0	(10229=0)	0	0
Transport, Peroxisomal	fatty acid intracellular transport	pmtcoa[c] <=> pmtcoa[x]	0	0	---	-0.1	8.73826
Transport, Extracellular	fatty acid transport via diffusion	eicostet[e] <=> eicostet[c]	1	0	---	0	0
Glycosylphosphatidylinositol (GPI)-anchor biosynthesis	M4C phosphoethanolaminyl transferase, endoplasmic reticulum	m3emgacpail_hs[r] + pe_hs[r] => dag_hs[r] + mem2emgacpail_hs[r]	1	0	(84720=0) & (5281=1) | (5281=1) & (84720=0) | (84720=0) & (5281=1) | (84720=0) & (5281=1)	0	0
Exchange	Peptidyl-L-lysine exchange	peplys[e] <=>	1	0	---	0	0
Transport, Extracellular	bile acid intracellular transport	gchola[e] <=> gchola[c]	0	0	---	-1000	1000
Transport, Mitochondrial	dCDP transport via dTDP antiport	dcdp[c] + dtdp[m] => dcdp[m] + dtdp[c]	0	0	(60386=0)	0	1000
Exchange	L-Lactate exchange	lac_DASH_L[e] <=>	0	0	---	0	12.3982
Sphingolipid Metabolism	N-acetylgalactosaminidase, alpha-	acgagbside_hs[l] + h[l] + udp[l] => gbside_hs[l] + udpacgal[l]	1	-1	(4668=-1)	0	0
Inositol Phosphate Metabolism	phosphatidylinositol-3,4-bisphosphate 3-phosphatase, nuclear	h2o[n] + pail34p_hs[n] => pail4p_hs[n] + pi[n]	0	0	---	0	0.386802
NAD Metabolism	NICRNS	atp[c] + nicrns[c] => adp[c] + h[c] + nicrnt[c]	1	0	---	1	12.902
Transport, Mitochondrial	inosine facilated transport in mitochondria	ins[c] <=> ins[m]	1	1	(2030=1)	0	0
Tryptophan metabolism	L-Formylkynurenine hydrolase	Lfmkynr[c] + h2o[c] => ala_DASH_L[c] + h[c] + nformanth[c]	1	1	(8942=1)	0	0
Transport, Golgi Apparatus	blood group intracellular transport	fucgal14acglcgalgluside_hs[g] <=> fucgal14acglcgalgluside_hs[c]	1	0	---	0	0
Tyrosine metabolism	Dopamine Sulfotransferase	dopa[c] + paps[c] => dopasf[c] + h[c] + pap[c]	0	1	(6799=1) | (6817=0) | (6799=1) | (6818=0) | (6817=0) | (6818=0) | (6817=0) | (6817=0) | (6818=0) | (6817=0)	0	0
Transport, Extracellular	fatty acid retinol efflux	retfa[c] => retfa[e]	0	0	---	0	0.495112
Blood Group Biosynthesis	UDP-GlcNAc:betaGal beta-1,3-N-acetylglucosaminyltransferase 3, Golgi apparatus	acglc13galacglcgal14acglcgalgluside_hs[g] + udpgal[g] => galacglc13galacglcgal14acglcgalgluside_hs[g] + h[g] + udp[g]	1	0	(10331=0)	0	0
N-Glycan Biosynthesis	Endomannosidase (m6masnB2-producing), Golgi apparatus	g1m7masnB[g] + h2o[g] => glc1man[g] + m6masnB2[g]	1	0	---	0	0
Transport, Nuclear	inositol 1,4-bisphosphate nuclear transport (diffusion)	mi14p[c] <=> mi14p[n]	0	0	---	-0.193401	0
Transport, Peroxisomal	fatty acid intracellular transport	tmndnccoa[c] <=> tmndnccoa[x]	1	0	---	-0.1	0
Fatty acid oxidation	Beta oxidation fatty acid	5coa[m] + 4fad[m] + 5h2o[m] + 5nad[m] + vacccoa[m] => 5accoa[m] + 4fadh2[m] + 5h[m] + 5nadh[m] + occoa[m]	0	1	(35=0) | (34=1)	0	1.20111
Transport, Extracellular	glycine transport via sodium symport	gly[e] + na1[e] => gly[c] + na1[c]	0	1	(81539=1) | (11254=1) | (54407=1) | (55089=-1)	1	1000
Exchange	Deoxycytidine exchange	dcyt[e] <=>	0	0	---	0	0.621361
Nucleotides	5'-nucleotidase (dTMP), mitochondrial	dtmp[m] + h2o[m] => pi[m] + thymd[m]	1	-1	(56953=-1)	0	0.1
Folate Metabolism	Gamma-glutamyl hydrolase (7DHF), lysosomal	7dhf[l] + h2o[l] => 6dhf[l] + glu_DASH_L[l]	1	1	(8836=1)	1	2.98367
Transport, Extracellular	L-cysteine/L-glutamine Na-dependent exchange (Gln-L in)	cys_DASH_L[c] + gln_DASH_L[e] + na1[e] => cys_DASH_L[e] + gln_DASH_L[c] + na1[c]	0	0	(6510=0)	0	1000
Vitamin A Metabolism	UDP-glucuronosyltransferase 1-10 precursor, microsomal (13-cis)	13_DASH_cis_DASH_retn[r] + udpglcur[r] => 13_DASH_cis_DASH_retnglc[r] + udp[r]	1	0	(54576=0) | (54575=0)	0	0
Histidine Metabolism	histidine decarboxylase	h[c] + his_DASH_L[c] => co2[c] + hista[c]	0	0	(1644=0) | (3067=-1)	0	0.5
IMP Biosynthesis	phosphoribosylglycinamide synthase	atp[c] + gly[c] + pram[c] <=> adp[c] + gar[c] + h[c] + pi[c]	1	1	(2618=1) | (2618=1)	1.8	2.47622
Fructose and Mannose Metabolism	Fucokinase	atp[c] + fuc_DASH_L[c] => adp[c] + fuc1p_DASH_L[c] + h[c]	1	0	(197258=0)	0	0
Heme Biosynthesis	Ferrochelatase, mitochondrial	fe2[m] + ppp9[m] => 2h[m] + pheme[m]	1	0	(2235=0) | (2235=0)	1	1.21718
Salvage Pathway	hypoxanthine phosphoribosyltransferase (Hypoxanthine)	hxan[c] + prpp[c] => imp[c] + ppi[c]	0	1	(3251=1)	1.32378	8.41351
CoA Catabolism	lysosomal acid phosphorylase (CoA)	coa[l] + h2o[l] => dpcoa[l] + pi[l]	1	0	(53=0)	0	0
Transport, Mitochondrial	dTTP transport via dUDP antiport	dttp[c] + dudp[m] => dttp[m] + dudp[c]	0	0	(60386=0)	0	1000
Exchange	D-Glucose exchange	glc_DASH_D[e] <=>	1	0	---	-50	-46.9246
Transport, Endoplasmic Reticular	UDP-GalNAc endoplasmic reticulum transport via CMP antiport	udpacgal[c] + ump[r] <=> udpacgal[r] + ump[c]	1	0	(23169=0)	0	0
Glyoxylate and Dicarboxylate Metabolism	glycerate kinase	atp[c] + glyc_DASH_R[c] => 2pg[c] + adp[c] + h[c]	0	0	---	0	2.77561
N-Glycan Biosynthesis	alpha-1,3-mannosyl-glycoprotein 2-beta-N-acetylglucosaminyltransferase	m4masn[g] + uacgam[g] => h[g] + nm4masn[g] + udp[g]	1	0	(4245=0)	0	0
Transport, Extracellular	L-cysteine/L-threonine Na-dependent exchange (Thr-L in)	cys_DASH_L[c] + na1[e] + thr_DASH_L[e] => cys_DASH_L[e] + na1[c] + thr_DASH_L[c]	0	0	(6509=0) | (6510=0)	0	1000
Arginine and Proline Metabolism	Nitric Oxide Synthase (intermediate forming)	arg_DASH_L[c] + h[c] + nadph[c] + o2[c] => h2o[c] + nadp[c] + nwharg[c]	0	0	(4846=0) | (4844=0) | (4842=-1) | (4843=0) | (4843=0) | (4845=0)	0	0.741728
CYP Metabolism	4-Nitrophenol Sulfotransferase	4nph[c] + paps[c] => 4nphsf[c] + h[c] + pap[c]	1	1	(6799=1) | (6817=0) | (6799=1) | (6818=0) | (6817=0) | (6818=0) | (6817=0) | (6817=0) | (6818=0) | (6817=0)	0	0
Tryptophan metabolism	Tryptamine:oxygen oxidoreductase(deaminating)(flavin-containing)	h2o[c] + o2[c] + trypta[c] => h2o2[c] + id3acald[c] + nh4[c]	1	0	(314=-1) | (4128=0) | (26=-1) | (4129=0) | (314=-1)	0	0
Carnitine shuttle	carnitine transferase	arachcrn[m] + coa[m] => arachcoa[m] + crn[m]	1	0	(1376=0)	0	0
Glycine, Serine, and Threonine Metabolism	L-Serine hydro-lyase	ser_DASH_L[c] => 2amac[c] + h2o[c]	0	-1	(10993=-1)	0	10.5216
Transport, Mitochondrial	Isoleucine mitochondrial transport	ile_DASH_L[c] <=> ile_DASH_L[m]	1	0	---	-48.108	-0.5
N-Glycan Biosynthesis	Dolichyl-diphosphooligosaccharide:protein-L-asparagine oligopolysaccharidotransferase (uterus)	Asn_DASH_X_DASH_Ser_FSLASH_Thr[r] + 0.1g3m8mpdol_U[r] => 0.1doldp_U[r] + g3m8masn[r] + h[r]	1	0	(6185=1 & 1650=0 & 6184=1 & 1603=1)	0	0
Keratan sulfate degradation	beta-N-acetylhexosaminidase, lysosomal	h2o[l] + ksi_deg16[l] => acgam[l] + ksi_deg17[l]	1	1	(3074=1) | (3073=0) | (3073=0 & 3074=1)	0	0
Pyruvate Metabolism	alcohol dehydrogenase (D-lactaldehyde)	lald_DASH_D[c] + nad[c] => h[c] + mthgxl[c] + nadh[c]	1	1	(126=-1) | (137872=0) | (126=-1 & 124=-1) | (127=0) | (130=1) | (284273=0) | (125=-1 & 124=-1) | (128=0) | (124=-1) | (125=-1) | (284273=0) | (131=0) | (125=-1 & 126=-1)	1	1000
Transport, Mitochondrial	3-Methyl-2-oxopentanoate mitochondrial transport via proton symport	3mop[c] + h[c] => 3mop[m] + h[m]	1	0	---	1	48.6081
Alanine and Aspartate Metabolism	aspartate transaminase	akg[m] + asp_DASH_L[m] <=> glu_DASH_L[m] + oaa[m]	0	1	(2806=1)	-14.3958	6.93467
Fatty acid oxidation	Beta oxidation of long chain fatty acid	4coa[m] + 4fad[m] + 4h2o[m] + 4nad[m] + pmtcoa[m] => 4accoa[m] + 4fadh2[m] + 4h[m] + 4nadh[m] + occoa[m]	0	1	(35=0) | (34=1)	0	1.46072
Eicosanoid Metabolism	Prostaglandin E synthase	prostgh2[r] <=> prostge2[r]	1	0	(80142=0) | (80142=0) | (9536=-1) | (80142=0) | (9536=-1) | (80142=0)	0	0
Transport, Mitochondrial	formaldehyde transport via diffusion (mitochondrial)	fald[m] <=> fald[c]	0	0	---	0	1.559
Citric Acid Cycle	fumarase, mitochondrial	fum[m] + h2o[m] <=> mal_DASH_L[m]	0	1	(2271=1)	-722.864	1000
Exchange	androsterone glucuronide exchange	andrstrnglc[e] <=>	1	0	---	0	0
Chondroitin sulfate degradation	N-acetylgalactosamine-6-sulfatase, lysosomal	cs_c_deg3[l] + h2o[l] <=> cs_c_deg4[l] + h[l] + so4[l]	1	0	(5476=1) & (2720=1) & (2588=0) & (4758=0)	0	0
Transport, Nuclear	inositol 1-phosphate nuclear transport (diffusion)	mi1p_DASH_D[c] <=> mi1p_DASH_D[n]	0	0	---	-0.193401	0
Transport, Extracellular	L-glutamate secretion via secretory vesicle (ATP driven)	atp[c] + glu_DASH_L[c] + h2o[c] => adp[c] + glu_DASH_L[e] + h[c] + pi[c]	0	0	(57084=-1) | (246213=0) | (57030=-1)	0	11.902
Sphingolipid Metabolism	Beta-1,4 N-acetylgalactosaminyltransferase	gt3_hs[g] + udpacgal[g] => gt2_hs[g] + h[g] + udp[g]	1	-1	(2583=-1)	0	0
Exchange	glycochenodeoxycholate exchange	gdchola[e] <=>	0	0	---	0	0.013796
Glycosylphosphatidylinositol (GPI)-anchor biosynthesis	phosphatidylinositol N-acetylglucosaminyltransferase	pail_hs[c] + uacgam[c] => acgpail_hs[c] + h[c] + udp[c]	1	0	...	0	0
Transport, Extracellular	fatty acid electroneutral transport	na1[c] + ocdcea[c] <=> na1[e] + ocdcea[e]	0	0	(376497=0) | (376497=0)	-1000	1000
Nucleotides	5'-nucleotidase (dGMP)	dgmp[c] + h2o[c] => dgsn[c] + pi[c]	1	1	(22978=1) | (30833=0)	1	5.66248
Exchange	L-Phenylalanine exchange	phe_DASH_L[e] <=>	1	0	---	-0.5	-0.5
Transport, Endoplasmic Reticular	thromboxane A2 intracellular transport	txa2[c] <=> txa2[r]	1	0	---	0	0
Aminosugar Metabolism	N-Acetylneuraminate 9-phosphate pyruvate-lyase (pyruvate-phosphorylating)	h2o[c] + man6p[c] + pep[c] => kdnp[c] + pi[c]	1	1	(54187=1)	1	2.81217
Transport, Extracellular	deoxyuridine transport via diffusion	duri[e] <=> duri[c]	0	0	---	-0.708433	0
Exchange	Hypoxanthine exchange	hxan[e] <=>	0	0	---	0	0.676217
Exchange	N-Acetyl-beta-D-glucosaminyl-1,2-alpha-D-mannosyl-1,3-(N-acetyl-beta-D-glucosaminyl-1,2-alpha-D-mannosyl-1,6)-(N-acetyl-beta-D-glucosaminyl-1,4)-beta-D-mannosyl-1,4-N-acetyl-beta-D-glucosaminyl-R exchange	n2m2nmasn[e] <=>	1	0	---	0	0
Carnitine shuttle	carnitine transferase	coa[m] + eicostetcrn[m] => crn[m] + eicostetcoa[m]	1	0	(1376=0)	0	0
Keratan sulfate biosynthesis	galactose/N-acetylglucosamine 6-O-sulfotransferase, Golgi apparatus	ksii_core2_pre5[g] + paps[g] => h[g] + ksii_core2_pre6[g] + pap[g]	1	0	(23563=-1) | (9435=0) | (23563=-1) | (10164=-1) | (4166=-1)	0	0
Transport, Golgi Apparatus	acgagbside hs intracellular transport	acgagbside_hs[c] <=> acgagbside_hs[g]	1	0	---	0	0
Transport, Extracellular	fatty acid transport via diffusion	vacc[e] <=> vacc[c]	0	0	---	-1.39411	0
Transport, Extracellular	L-Serine/Glycine reversible exchange	gly[c] + ser_DASH_L[e] <=> gly[e] + ser_DASH_L[c]	0	0	(56301=0) & (6520=0)	-1000	1000
Transport, Extracellular	N1-Methylnicotinamide transport	1mncam[c] + atp[c] + h2o[c] => 1mncam[e] + adp[c] + h[c] + pi[c]	0	0	---	0	0.05
Exchange	monoacylglycerol 2 (homo sapiens) exchange	mag_hs[e] <=>	1	0	---	0	0
Sphingolipid Metabolism	Beta-galactoside alpha-2,3-sialyltransferase	cmpacna[g] + gd3_hs[g] => cmp[g] + gt3_hs[g] + h[g]	1	-1	(29906=-1)	0	0
Steroid Metabolism	Steryl-sulfatase	chsterols[c] + h2o[c] => chsterol[c] + h[c] + so4[c]	1	-1	(412=-1)	0	0.1
Purine Catabolism	xanthine oxidase,peroxisomal	h2o[x] + o2[x] + xan[x] => h2o2[x] + urate[x]	1	0	(7498=0)	0.9	1.53755
Carnitine shuttle	transport into the mitochondria (carnitine)	arachcrn[c] => arachcrn[m]	1	0	(788=0)	0	0
Nucleotides	nucleoside-diphosphate kinase (ATP:dCDP), mitochondrial	atp[m] + dcdp[m] <=> adp[m] + dctp[m]	0	0	(4833=0)	-1000	0.90119
N-Glycan Biosynthesis	mannosyl-oligosaccharide glucosidase, endoplasmic reticulum	g3m8masn[r] + h2o[r] => g2m8masn[r] + glc_DASH_D[r]	1	0	(7841=0)	0	0
Tyrosine metabolism	Norepinephrine Sulfotransferase	nrpphr[c] + paps[c] => h[c] + nrpphrsf[c] + pap[c]	1	0	(6818=0) | (6818=0) | (6818=0)	0	0
Transport, Extracellular	Dopamine secretion via secretory vesicle (ATP driven)	2atp[c] + 3dopa[c] + 2h2o[c] => 2adp[c] + 3dopa[e] + 2h[c] + 2pi[c]	0	0	(6570=-1) | (6571=0)	0	5.951
Exchange	CO2 exchange	co2[e] <=>	0	0	---	0	137.942
Transport, Lysosomal	mannose efflux from lysosome	man[l] => man[c]	1	0	---	0	0
Transport, Mitochondrial	dCTP transport via dUDP antiport	dctp[c] + dudp[m] => dctp[m] + dudp[c]	0	0	(60386=0)	0	1000
Keratan sulfate degradation	beta-N-acetylhexosaminidase, lysosomal	h2o[l] + ksi_deg28[l] => acgam[l] + ksi_deg29[l]	1	1	(3074=1) | (3073=0) | (3073=0 & 3074=1)	0	0
Fatty acid oxidation, peroxisome	Beta oxidation of long chain fatty acid	coa[x] + dcsptn1coa[x] + h2o[x] + nad[x] + o2[x] => accoa[x] + h2o2[x] + h[x] + nadh[x] + tmndnccoa[x]	1	0	(51=0 & 3295=1 & 30=1) | (30=1 & 51=0 & 1962=0) | (51=0 & 30=1 & 1962=0) | (3295=1 & 30=1 & 51=0)	0	0
Exchange	keratan sulfate I, degradation product 1 exchange	ksi_deg1[e] <=>	1	0	---	0	0
Transport, Extracellular	L-cysteine/L-asparagine Na-dependent exchange (Cys-L in)	asn_DASH_L[c] + cys_DASH_L[e] + na1[e] => asn_DASH_L[e] + cys_DASH_L[c] + na1[c]	0	0	(6510=0)	0	1000
Eicosanoid Metabolism	Arachidonate 15-lipoxygenase	arachd[c] + o2[c] => 15HPET[c]	1	0	(247=0) | (246=-1)	0	0
Blood Group Biosynthesis	Alpha-(1,3)-fucosyltransferase	galacglcgal14acglcgalgluside_hs[g] + gdpfuc[g] => fuc13galacglcgal14acglcgalgluside_hs[g] + gdp[g] + h[g]	1	-1	(10690=-1)	0	0
Sphingolipid Metabolism	Arylsulfatase A	h2o[l] + sgalside_hs[l] => galside_hs[l] + h[l] + so4[l]	1	-1	(410=-1)	0	0
Transport, Extracellular	xenobiotic transport	limnen[e] <=> limnen[c]	1	0	---	0	0
Fatty acid elongation	stearoyl-CoA desaturase (n-C18:0CoA -> n-C18:1CoA)	h[c] + nadh[c] + o2[c] + stcoa[c] => 2h2o[c] + nad[c] + odecoa[c]	0	0	(6319=0)	0	2.60088
Transport, Extracellular	D-Serine/Glycine reversible exchange	gly[c] + ser_DASH_D[e] <=> gly[e] + ser_DASH_D[c]	0	0	(56301=0) & (6520=0)	-1000	1000
Keratan sulfate degradation	beta-galactosidase, lysosomal	h2o[l] + ksi_deg35[l] => gal[l] + ksi_deg36[l]	1	1	(5476=1) & (2720=1) & (2588=0) & (4758=0) | (5476=1) & (2720=1)	0	0
Transport, Lysosomal	adenine facilated transport from lysosome	ade[l] <=> ade[c]	1	0	(55315=0)	0	0
Exchange	D-3-Amino-isobutanoate exchange	3aib_DASH_D[e] <=>	1	0	---	0	0.1
Transport, Extracellular	fatty acid electroneutral transport	lgnc[c] + na1[c] <=> lgnc[e] + na1[e]	0	1	(10998=0) | (11001=1)	-1000	1000
Transport, Golgi Apparatus	acn13acngalgbside hs intracellular transport	acn13acngalgbside_hs[c] <=> acn13acngalgbside_hs[g]	1	0	---	0	0
Nucleotides	cytidylate kinase (CMP)	atp[c] + cmp[c] <=> adp[c] + cdp[c]	0	1	(51727=1)	-1000	1000
Urea cycle/amino group metabolism	ATP Creatine kinase (c)	atp[c] + creat[c] <=> adp[c] + pcreat[c]	1	1	(1152=1) | (1158=-1) & (1152=1) | (1158=-1)	-1000	-1
Fatty Acid Metabolism	Lecithin-cholesterol acyltransferase	chsterol[e] + pchol_hs[e] => lpchol_hs[e] + xolest2_hs[e]	1	0	(3931=0)	0	0.075794
Transport, Lysosomal	sphingomyelin intracellular transport	sphmyln_hs[c] <=> sphmyln_hs[l]	1	0	---	0	0.1
Exchange	hexaglutamyl folate (THF) exchange	6thf[e] <=>	1	0	---	0	0
Keratan sulfate degradation	N-acetylglucosamine-6-sulfatase, lysosomal	h2o[l] + ksi_deg24[l] <=> h[l] + ksi_deg25[l] + so4[l]	1	1	(2799=1)	0	0
Fatty Acid Metabolism	Malonyl-CoA-ACP transacylase, mitochondrial	ACP[m] + malcoa[m] <=> coa[m] + malACP[m]	1	0	(27349=0) | (27349=0)	0	0
Aminosugar Metabolism	glucosamine-6-phosphate deaminase	gam6p[c] + h2o[c] => f6p[c] + nh4[c]	1	1	(10007=1) | (132789=0)	1	12.902
Glycolysis/Gluconeogenesis	Diphosphoglycerate phosphatase	23dpg[c] + h2o[c] => 3pg[c] + pi[c]	1	1	(669=0) | (5223=1) | (5224=0) | (5224=0) | (669=0)	1	12.902
Nucleotides	cytidylate kinase (CMP,dGTP)	cmp[c] + dgtp[c] <=> cdp[c] + dgdp[c]	0	1	(51727=1)	-1000	1000
Exchange	Deoxyguanosine exchange	dgsn[e] <=>	0	0	---	0	0.425142
Steroid Metabolism	Cytochrome P450 17A1	h[r] + nadph[r] + o2[r] + prgstrn[r] => 17ahprgstrn[r] + h2o[r] + nadp[r]	1	-1	(1586=-1)	0	0
Transport, Extracellular	xenobiotic transport	ebastine[e] <=> ebastine[c]	1	0	---	0	0
Transport, Mitochondrial	CO2 transport (diffusion), mitochondrial	co2[c] <=> co2[m]	1	0	---	-85.9925	-44.6304
Keratan sulfate degradation	beta-N-acetylhexosaminidase, lysosomal	h2o[l] + ksi_deg10[l] => acgam[l] + ksi_deg11[l]	1	1	(3073=0) | (3073=0 & 3074=1) | (3074=1)	0	0
Exchange	Acetate exchange	ac[e] <=>	0	0	---	0	8.80114
N-Glycan Biosynthesis	dolichol phosphate flippase (uterus)	0.1dolp_U[r] => 0.1dolp_U[c]	0	0	---	0	5.951
Chondroitin sulfate degradation	N-acetylgalactosamine-4-sulfatase, lysosomal	cs_b[l] + h2o[l] <=> cs_b_deg1[l] + h[l] + so4[l]	1	1	(411=1) | (411=1)	0	0
Exchange	2,4 dihydroxy nitrophenol exchange	24nph[e] <=>	1	0	---	0	0
Valine, Leucine, and Isoleucine Metabolism	acetyl-CoA C-acetyltransferase, mitochondrial	2maacoa[m] + coa[m] <=> accoa[m] + ppcoa[m]	0	1	(38=1)	0	0.5
Chondroitin / heparan sulfate biosynthesis	uridine diphosphoacetylgalactosamine-chondroitin acetylgalactosaminyltransferase II, Golgi	cs_e_pre3[g] + uacgam[g] => cs_e_pre4[g] + h[g] + udp[g]	1	1	(55790=-1) | (79586=1) & (22856=1) | (55454=0) | (337876=0)	0	0
Transport, Extracellular	phosphate transport in/out via two Na+ symporter	2na1[e] + pi[e] <=> 2na1[c] + pi[c]	0	0	(142680=0)	-1000	1000
Exchange	Norepinephrine exchange	nrpphr[e] <=>	1	0	---	0	0
Cholesterol Metabolism	dimethylallyltranstransferase	dmpp[x] + ipdp[x] => grdp[x] + ppi[x]	1	0	(2224=0)	4	4.22343
Exchange	5alpha-Dihydrotestosterone glucuronide exchange	5adtststeroneglc[e] <=>	1	0	---	0	0
Chondroitin / heparan sulfate biosynthesis	UDP-D-galactose:D-xylose galactosyltransferase, Golgi apparatus	udpgal[g] + xser[g] => h[g] + lxser[g] + udp[g]	1	0	(11285=0)	0	0
Sphingolipid Metabolism	Glucosylceramidase	gluside_hs[c] + h2o[c] => crm_hs[c] + glc_DASH_D[c]	0	0	(2629=0) | (2629=0) | (2629=0) | (2629=0) | (2629=0)	0	3.96733
Transport, Extracellular	Thiamine transport in via proton antiport	h[c] + thm[e] <=> h[e] + thm[c]	1	0	(80704=0) | (10560=0)	0	0.05
Taurine and hypotaurine metabolism	taurine transport (sodium symport) (cytosol to peroxisome)	na1[c] + taur[c] <=> na1[x] + taur[x]	0	1	(6533=1)	0	1.0809
Transport, Extracellular	glucuronidated compound transport	5adtststeroneglc[c] + atp[c] + h2o[c] => 5adtststeroneglc[e] + adp[c] + h[c] + pi[c]	1	1	(4363=1)	0	0
Sphingolipid Metabolism	Beta-galactoside alpha-2,3-sialyltransferase	cmpacna[g] + gm3_hs[g] => cmp[g] + gd3_hs[g] + h[g]	1	0	(6489=0)	0	0
Bile Acid Biosynthesis	cytochrome P450, family 7, subfamily A, polypeptide 1	chsterol[r] + h[r] + nadph[r] + o2[r] => h2o[r] + nadp[r] + xol7a[r]	1	-1	(1581=-1)	2	2.08515
Transport, Extracellular	L-carnitine inward uniport	crn[e] => crn[c]	0	-1	(6583=-1)	0	0.1
Transport, Peroxisomal	hypoxanthine diffusion in peroxisome	hxan[c] => hxan[x]	0	0	---	0	0.512556
Transport, Mitochondrial	L-glutamine transport via electroneutral transporter	gln_DASH_L[c] => gln_DASH_L[m]	0	0	---	1	18.7066
N-Glycan Biosynthesis	mannosyl-oligosaccharide 1,2-alpha-mannosidase, endoplasmic reticulum	h2o[r] + m8masn[r] => m7masnB[r] + man[r]	1	0	(11253=0)	0	0
Lysine Metabolism	L-2-aminoadipate shuttle (cytosol/mitochondria)	L2aadp[c] + akg[m] <=> L2aadp[m] + akg[c]	1	-1	(89874=-1)	-0.1	0
Sphingolipid Metabolism	Ganglioside O-acetylation	accoa[c] + gd3_hs[c] => coa[c] + oagd3_hs[c]	1	1	(9197=1)	0	0
Chondroitin / heparan sulfate biosynthesis	chondroitin-glucuronate 5-epimerase	cs_a_COMMA_b_pre3[g] => cs_b_pre4[g]	1	0	---	0	0
Glycine, Serine, and Threonine Metabolism	phosphoglycerate dehydrogenase	3pg[c] + nad[c] => 3php[c] + h[c] + nadh[c]	1	1	(26227=1)	14.6576	41.6521
Glycosylphosphatidylinositol (GPI)-anchor biosynthesis	H6' phosphoethanolaminyl transferase, endoplasmic reticulum	em3gacpail_hs[r] + pe_hs[r] => dag_hs[r] + em2emgacpail_hs[r]	1	1	(23556=1) | (23556=1)	0	0
Vitamin B6 Metabolism	hypothetical enyme	h2o[c] + pyam5p[c] => pi[c] + pydam[c]	0	0	(57026=0)	0	11.902
Glycolysis/Gluconeogenesis	glyceraldehyde-3-phosphate dehydrogenase	g3p[c] + nad[c] + pi[c] <=> 13dpg[c] + h[c] + nadh[c]	1	0	(2597=0) | (26330=-1)	77.7227	89.75
Steroid Metabolism	Steroid 21-hydroxylase	17ahprgstrn[r] + h[r] + nadph[r] + o2[r] => 11docrtsl[r] + h2o[r] + nadp[r]	1	0	(1589=0)	0	0
Steroid Metabolism	Estrogen sulfotransferase	estrone[c] + paps[c] => estrones[c] + h[c] + pap[c]	1	0	(6783=-1) | (6817=0) | (6817=0) | (6817=0) | (6817=0) | (6817=0)	0	0.1
Transport, Extracellular	Methanol diffusion	meoh[e] <=> meoh[c]	0	0	---	-22.1537	0
Transport, Mitochondrial	25-hydroxyvitamin D2 transport from mitochondria	25hvitd2[m] => 25hvitd2[c]	0	0	---	0	1000
Hyaluronan Metabolism	beta-N-acetylhexosaminidase, lysosomal	h2o[l] + ha_deg1[l] => acgam[l] + ha_pre1[l]	1	1	(3073=0 & 3074=1) | (3073=0) | (3074=1)	1	2.09583
Pyrimidine Catabolism	2-deoxy-D-ribose 1-phosphate phosphorylase	2dr1p[c] + h2o[c] => drib[c] + pi[c]	0	0	---	3	46.6152
Cholesterol Metabolism	24-dehydrocholesterol reductase [Precursor]	fadh2[r] + zymst[r] => fad[r] + zymstnl[r]	1	1	(1718=1)	1	1.11172
Keratan sulfate biosynthesis	galactose/N-acetylglucosamine 6-O-sulfotransferase, Golgi apparatus	ksii_core4_pre10[g] + paps[g] => h[g] + ksii_core4[g] + pap[g]	1	0	(8534=-1) | (9469=0)	0	0
R Group Synthesis	R group artificial flux	adrncoa[c] + 2fadh2[m] + 2h[m] + 2nadph[m] => 1.375R2coa_hs[c] + 2fad[m] + 2nadp[m]	1	0	---	0	0
Transport, Extracellular	xenobiotic transport	htaxol[e] <=> htaxol[c]	1	0	---	0	0
Exchange	L-Cystine exchange	Lcystin[e] <=>	1	0	---	-0.5	-0.25
Nucleotides	nucleoside-diphosphate kinase (ATP:GDP), nuclear	atp[n] + gdp[n] <=> adp[n] + gtp[n]	0	0	(4831=0 & 4830=0) | (4830=0 & 4831=0)	-1000	1000
Transport, Peroxisomal	fatty acid intracellular transport	occoa[c] <=> occoa[x]	1	0	---	-0.025	0
Transport, Extracellular	prostaglandine E1 transport (ATP-dependent)	atp[c] + h2o[c] + prostge1[c] => adp[c] + h[c] + pi[c] + prostge1[e]	1	0	(10257=0)	0	0.1
Carnitine shuttle	transport into the mitochondria (carnitine)	nrvnccrn[c] => nrvnccrn[m]	1	0	(788=0)	0	0
Glycolysis/Gluconeogenesis	phosphofructokinase	atp[c] + f6p[c] => adp[c] + fdp[c] + h[c]	0	1	(5214=-1) | (5211=1) | (5214=-1 & 5211=1) | (5214=-1 & 5213=-1) | (5213=-1) | (5214=-1 & 5211=1) | (5211=1) | (5211=1 & 5213=-1) | (5213=-1 & 5211=1)	1	54.3687
Exchange	4-Nitrophenol exchange	4nph[e] <=>	1	0	---	0	0
Folate Metabolism	folylpolyglutamate synthetase	6thf[c] + atp[c] + glu_DASH_L[c] => 7thf[c] + adp[c] + h[c] + pi[c]	0	0	(2356=0)	0	2.98367
Cholesterol Metabolism	geranyltranstransferase	grdp[x] + ipdp[x] => frdp[x] + ppi[x]	0	0	(2224=0)	4	4.15273
N-Glycan Biosynthesis	dehydrodolichol reductase (liver)	0.1dedol_L[c] + h[c] + nadph[c] => 0.1dolichol_L[c] + nadp[c]	1	0	---	0	0
Folate Metabolism	folylpolyglutamate synthetase	4atp[c] + 4glu_DASH_L[c] + thf[c] => 5thf[c] + 4adp[c] + 4h[c] + 4pi[c]	0	0	(2356=0)	0	3.9755
Exchange	pentaglutamyl folate (DHF) exchange	5dhf[e] <=>	1	0	---	0	0
N-Glycan Degradation	sialidase, lysosomal	2h2o[l] + s2l2n2m2mn[l] => 2acnam[l] + l2n2m2mn[l]	1	0	(5476=1) & (2720=1) & (2588=0) & (4758=0)	0	0
Cysteine Metabolism	3-sulfino-alanine transaminase (irreversible)	3sala[c] + akg[c] + h[c] => 3snpyr[c] + glu_DASH_L[c]	0	0	(2805=0)	0	0.5
Tyrosine metabolism	S-Adenosyl-L-methionine:catechol O-methyltransferase	amet[c] + nrpphr[c] => ahcys[c] + h[c] + normete_DASH_L[c]	1	0	(1312=0) | (118881=0) | (1312=0)	0	0
Biotin Metabolism	biotinidase (biotin), extracellular	biocyt[e] + h2o[e] => btn[e] + lys_DASH_L[e]	1	0	(686=0)	0	0
Aminosugar Metabolism	chitinase	chtn[c] + 2h2o[c] => 3acgam[c]	1	-1	(27159=-1) | (54682=-1) | (1118=-1)	0	0
Transport, Extracellular	cGMP transport (ATP-dependent)	35cgmp[c] + atp[c] + h2o[c] => 35cgmp[e] + adp[c] + h[c] + pi[c]	0	0	(10257=0) | (10057=0) | (10057=0)	0	0.382509
Transport, Nuclear	ATP diffusion in nucleus	atp[c] <=> atp[n]	0	0	---	0	108.077
Transport, Extracellular	Na+-Cl- cotransport	cl[e] + na1[e] => cl[c] + na1[c]	1	-1	(6559=-1)	0	0.1
Transport, Extracellular	Inosine transport (diffusion)	ins[e] <=> ins[c]	0	1	(3177=0) | (2030=1)	-1000	1.25167
Transport, Nuclear	H2O transport, nuclear	h2o[n] <=> h2o[c]	1	0	---	-112.248	-1
Keratan sulfate degradation	beta-N-acetylhexosaminidase, lysosomal	h2o[l] + ksi_deg41[l] => acgam[l] + m2mn[l]	1	1	(3074=1) | (3073=0 & 3074=1) | (3073=0)	0	0
Transport, Extracellular	cytidine transport in via sodium symport	cytd[e] + na1[e] => cytd[c] + na1[c]	0	0	(9154=0) | (9154=0) | (64078=-1)	0.278639	1000
Transport, Mitochondrial	dGTP transport via ATP antiport	atp[m] + dgtp[c] => atp[c] + dgtp[m]	0	0	(60386=0)	0	1.59711
Blood Group Biosynthesis	UDP-GlcNAc:betaGal beta-1,3-N-acetylglucosaminyltransferase 1	gal14acglcgalgluside_hs[g] + uacgam[g] => acglcgal14acglcgalgluside_hs[g] + h[g] + udp[g]	1	0	(10678=0)	0	0
Transport, Lysosomal	digalside hs intracellular transport	digalside_hs[c] <=> digalside_hs[l]	1	0	---	0	0
Exchange	2-Methylcitrate exchange	2mcit[e] <=>	1	0	---	0	0
Transport, Endoplasmic Reticular	glucuronidated compound transport	ahandrostanglc[c] <=> ahandrostanglc[r]	1	0	---	0	0
Tryptophan metabolism	5-Hydroxytryptamine:oxygen 2,3-dioxygenase (indole-decyclizing)	o2[c] + srtn[c] => f5hoxkyn[c]	1	-1	(3620=-1)	0	0
Exchange	Urea exchange	urea[e] <=>	1	0	---	1	2.7738
Inositol Phosphate Metabolism	phosphatidylinositol-5-phosphate 4-kinase	atp[c] + pail5p_hs[c] => adp[c] + h[c] + pail45p_hs[c]	0	1	(5297=1) | (55361=0) | (5298=0)	2	13.902
Arginine and Proline Metabolism	Proline dehydrogenase	fad[c] + pro_DASH_L[c] => 1pyr5c[c] + fadh2[c] + h[c]	1	0	(58510=0)	2.42024	4.16319
Heme Biosynthesis	uroporphyrinogen decarboxylase (uroporphyrinogen III)	4h[c] + uppg3[c] => 4co2[c] + cpppg3[c]	1	1	(7389=1)	1	1.21718
Transport, Lysosomal	7-glutamyl-DHF transport, lysosomal	7dhf[c] => 7dhf[l]	1	0	---	1	2.98367
N-Glycan Biosynthesis	Dolichol-phosphate phosphohydrolase, human (liver)	0.1dolp_L[r] + h2o[r] => 0.1dolichol_L[r] + pi[r]	0	0	---	0	3.96733
R Group Synthesis	R group artificial flux	eicostetcoa[c] + 2fadh2[m] + 2h[m] + 2nadph[m] => 1.25R5coa_hs[c] + 2fad[m] + 2nadp[m]	1	0	---	0	0
Riboflavin Metabolism	riboflavin kinase	atp[c] + ribflv[c] => adp[c] + fmn[c] + h[c]	0	0	(55312=0)	1	12.902
Bile Acid Biosynthesis	alpha-methylacyl-CoA racemase	cholcoar[r] => cholcoas[r]	1	0	(23600=0) | (23600=0)	0	0
Transport, Extracellular	L-arginine transport via diffusion (extracellular to cytosol)	arg_DASH_L[e] => arg_DASH_L[c]	0	1	(84889=0) | (55089=-1) | (6542=1) | (6541=1)	0	0.5
O-Glycan Biosynthesis	N-acetylgalactosamine 4-beta-galactosyltransferase, Golgi apparatus	core6[g] + udpgal[g] => f1a[g] + h[g] + udp[g]	1	0	---	0	0
Bile Acid Biosynthesis	acyl-Coenzyme A oxidase 2, branched chain	cholcoas[x] + fadh2[x] + o2[x] => cholcoads[x] + fad[x] + 2h2o[x]	0	0	(8309=0)	1	1.08094
Nucleotides	nucleoside-diphosphatase (UDP), endoplasmic reticulum	h2o[r] + udp[r] => h[r] + pi[r] + ump[r]	0	0	---	0	3.96766
Transport, Lysosomal	uridine facilated transport from lysosome	uri[l] <=> uri[c]	1	0	(55315=0)	0	0
Keratan sulfate degradation	beta-N-acetylhexosaminidase A, lysosomal	2h2o[l] + ksi_deg24[l] => acgam[l] + h[l] + ksi_deg26[l] + so4[l]	1	0	(3073=0) | (3073=0 & 3074=1)	0	0
Transport, Extracellular	5 alpha dihydrotesterone transport	5adtststerone[e] <=> 5adtststerone[c]	1	0	---	0	0
Transport, Golgi Apparatus	fucgalgbside hs intracellular transport	fucgalgbside_hs[c] <=> fucgalgbside_hs[g]	1	0	---	0	0
Exchange	fucosyl galactosylgloboside (homo sapiens) exchange	fucgalgbside_hs[e] <=>	1	0	---	0	0
Glycerophospholipid Metabolism	choline phosphatase	h2o[m] + pchol_hs[m] => chol[m] + h[m] + pa_hs[m]	0	1	(5337=1)	0	1.59085
Bile Acid Biosynthesis	oxysterol 7alpha-hydroxylase	h[r] + nadph[r] + o2[r] + xol27oh[r] => h2o[r] + nadp[r] + xoltri27[r]	0	-1	(9420=-1)	0	0.016442
Fatty acid elongation	stearoyl-CoA desaturase (n-C18:0CoA -> n-C18:1CoA)	h[c] + nadh[c] + o2[c] + stcoa[c] => 2h2o[c] + nad[c] + vacccoa[c]	0	0	(6319=0)	0	3.60088
Transport, Extracellular	fatty acid transport via diffusion	adrn[e] <=> adrn[c]	0	0	---	-1000	1000
Inositol Phosphate Metabolism	phosphatidylinositol-4,5-bisphosphate 5-phosphatase, nuclear	h2o[n] + pail45p_hs[n] => pail4p_hs[n] + pi[n]	0	0	---	0	12.902
Transport, Mitochondrial	dCTP transport via ATP antiport	atp[m] + dctp[c] => atp[c] + dctp[m]	0	0	(60386=0)	0	1.59711
Transport, Endoplasmic Reticular	phosphatidylethanolamine scramblase	pe_hs[c] <=> pe_hs[r]	0	0	---	0	0.647057
Urea cycle/amino group metabolism	arginase	arg_DASH_L[c] + h2o[c] => orn[c] + urea[c]	1	-1	(383=-1)	0	0.1
ROS Detoxification	superoxide dismutase, extracellular	2h[e] + 2o2s[e] => h2o2[e] + o2[e]	1	-1	(6649=-1)	0	0.1
Lysine Metabolism	saccharopine dehydrogenase (NADP, L-lysine forming), mitochondrial	akg[m] + h[m] + lys_DASH_L[m] + nadph[m] => h2o[m] + nadp[m] + saccrp_DASH_L[m]	1	0	(10157=0)	0	0.1
Keratan sulfate degradation	beta-N-acetylhexosaminidase, lysosomal	h2o[l] + ksi_deg39[l] => acgam[l] + ksi_deg40[l]	1	1	(3074=1) | (3073=0) | (3073=0 & 3074=1)	0	0
Starch and Sucrose Metabolism	alpha-glucosidase, lysosomal	h2o[l] + malt[l] => 2glc_DASH_D[l]	1	0	(2548=0)	0	0
Exchange	3',8'-LD1 exchange	acnacngal14acglcgalgluside_hs[e] <=>	1	0	---	0	0
Exchange	methanol exchange	meoh[e] <=>	0	0	---	0	22.1537
N-Glycan Biosynthesis	Dolichol-phosphate phosphohydrolase, human (uterus)	0.1dolp_U[r] + h2o[r] => 0.1dolichol_U[r] + pi[r]	0	0	---	0	3.96733
Carnitine shuttle	C226 transport into the mitochondria	c226crn[c] => c226crn[m]	1	0	---	0	0
Keratan sulfate degradation	beta-N-acetylhexosaminidase A, lysosomal	2h2o[l] + ksi_deg18[l] => acgam[l] + h[l] + ksi_deg20[l] + so4[l]	1	0	(3073=0) | (3073=0 & 3074=1)	0	0
Exchange	nC20:4 exchange	arachd[e] <=>	1	0	---	0	0
O-Glycan Biosynthesis	Core 4 beta6-GalNAc-transferase, Golgi apparatus	core3[g] + uacgam[g] => core4[g] + h[g] + udp[g]	1	0	(9245=0)	0	0
Exchange	Biotin exchange	btn[e] <=>	1	0	---	0	0
Exchange	Nicotinamide adenine dinucleotide phosphate exchange	nadp[e] <=>	1	0	---	0	0
Exchange	Retinyl palminate exchange	retpalm[e] <=>	1	0	---	0	0
Fatty Acid Metabolism	dodecenoyl-Coenzyme A delta isomerase	dd2coa[m] <=> dd3coa[m]	1	0	(1632=0)	0	0
Tryptophan metabolism	kynurenine 3-monooxygenase	Lkynr[c] + h[c] + nadph[c] + o2[c] => h2o[c] + hLkynr[c] + nadp[c]	1	-1	(8564=-1)	0	0
Vitamin D	Vitamin D-25-hydroxylase (D3)	h[m] + nadph[m] + o2[m] + vitd3[m] => 25hvitd3[m] + h2o[m] + nadp[m]	0	1	(1593=1)	0	0.106319
Transport, Mitochondrial	dUTP transport via dCDP antiport	dcdp[m] + dutp[c] => dcdp[c] + dutp[m]	0	0	(60386=0)	0	1000
Methionine Metabolism	methionine adenosyltransferase	atp[c] + h2o[c] + met_DASH_L[c] => amet[c] + pi[c] + ppi[c]	1	1	(4143=1) | (27430=0 & 4144=1) | (27430=0 & 4144=1)	4	5.96885
Transport, Mitochondrial	cholesterol intracellular transport	chsterol[c] <=> chsterol[m]	0	0	---	-0.018163	0
IMP Biosynthesis	phosphoribosylformylglycinamidine synthase	atp[c] + fgam[c] + gln_DASH_L[c] + h2o[c] => adp[c] + fpram[c] + glu_DASH_L[c] + h[c] + pi[c]	1	0	(5198=0)	1.8	2.47622
Inositol Phosphate Metabolism	inositol-1,3,4-trisphosphate 1-phosphatase	h2o[c] + mi134p[c] => mi34p[c] + pi[c]	0	0	(3628=0)	1	3.48367
Transport, Extracellular	25 trihydroxy cholesterol transport	xoltri25[c] <=> xoltri25[e]	1	0	---	0	0.1
Arginine and Proline Metabolism	N-acetylputrescine: oxygen oxireductase (deaminating)	aprut[c] + h2o[c] + o2[c] => h2o2[c] + n4abutn[c] + nh4[c]	1	0	(4128=0) | (4129=0)	0	0
Transport, Extracellular	L-histidine transport in via sodium symport	his_DASH_L[e] + na1[e] => his_DASH_L[c] + na1[c]	0	1	(11254=1) | (54407=1)	1	1000
Glycerophospholipid Metabolism	Choline kinase	atp[c] + chol[c] => adp[c] + cholp[c] + h[c]	1	1	(1120=0) | (1119=1) | (1120=0) | (1119=1)	1	12.902
Sphingolipid Metabolism	sialytransferase 7 ((alpha-N-acetylneuraminyl 2,3-betagalactosyl-1,3)-N-acetyl galactosaminide alpha-2,6-sialytransferase) F	cmpacna[g] + gd1a_hs[g] => cmp[g] + gt1alpha_hs[g] + h[g]	1	0	(30815=0)	0	0
Transport, Mitochondrial	Cob(II)alamine transport, mitochondrial	cbl2[c] => cbl2[m]	1	0	(166785=0)	0	0
Transport, Extracellular	2-methylcitrate transport via diffusion	2mcit[c] <=> 2mcit[e]	1	0	---	0	0
Alanine and Aspartate Metabolism	D-aspartate oxidase, peroxisomal	asp_DASH_D[x] + h2o[x] + o2[x] => h2o2[x] + nh4[x] + oaa[x]	1	0	(8528=0) | (8528=0)	0	0
N-Glycan Biosynthesis	Endomannosidase (glc3man-producing), Golgi apparatus	g3m8masn[g] + h2o[g] => glc3man[g] + m7masnA[g]	1	0	---	0	0
Eicosanoid Metabolism	cytochrome P450 4B1	arachd[r] + h[r] + nadph[r] + o2[r] => 12harachd[r] + h2o[r] + nadp[r]	1	-1	(1572=-1)	0	0
Pyruvate Metabolism	acetyl-CoA hydrolase	accoa[c] + h2o[c] => ac[c] + coa[c] + h[c]	0	0	(134526=0)	0	6.22935
Steroid Metabolism	3-oxo-5-alpha-steroid 4-dehydrogenase	h[r] + nadph[r] + tststerone[r] => 5adtststerone[r] + nadp[r]	1	0	(6716=-1) | (6715=0)	0	0
N-Glycan Degradation	endo-beta-N-acetylglucosaminidase	h2o[c] + n2m2nm[c] => acgam[c] + n2m2nmn[c]	1	0	(64772=0)	0	0
Glycolysis/Gluconeogenesis	L-lactate dehydrogenase	lac_DASH_L[c] + nad[c] <=> h[c] + nadh[c] + pyr[c]	0	1	(3945=-1 & 3939=1) | (160287=0) | (3948=-1) | (3939=1) | (3948=-1) | (55293=0) | (3945=-1) | (92483=0)	-23.4188	6.07601
Bile Acid Biosynthesis	bile acid Coenzyme A: amino acid N-acyltransferase	dcholcoa[x] + gly[x] => coa[x] + gdchola[x]	1	-1	(570=-1)	0	0.085147
Transport, Mitochondrial	dTTP transport via dCDP antiport	dcdp[m] + dttp[c] => dcdp[c] + dttp[m]	0	0	(60386=0)	0	1000
N-Glycan Biosynthesis	mannosyl-oligosaccharide 1,2-alpha-mannosidase, Golgi apparatus	h2o[g] + m6masnB1[g] => m5masnB1[g] + man[g]	1	1	(4121=1) | (57134=-1) | (10905=1)	0	0
Exchange	L-Cysteine exchange	cys_DASH_L[e] <=>	0	0	---	0	0.5
Transport, Extracellular	tetrahydrofolate transport via anion exchange	oh1[c] + thf[e] <=> oh1[e] + thf[c]	1	0	(6573=0) | (6573=0)	-0.05	0
Tyrosine metabolism	Triiodothyronine Sulfotransferase	paps[c] + triodthy[c] => h[c] + pap[c] + triodthysuf[c]	1	0	(6817=0) | (6817=0) | (6817=0) | (6817=0) | (6817=0)	0	0
Transport, Mitochondrial	lipid, flip-flop intracellular transport	xol7ah2[c] <=> xol7ah2[m]	1	0	---	1	1.08515
Glycolysis/Gluconeogenesis	enolase	2pg[c] <=> h2o[c] + pep[c]	1	1	(2023=1) | (2027=0) | (26237=0) | (2027=0) | (2026=1)	44.0146	69.646
Eicosanoid Metabolism	Arachidonate 5-lipoxygenase	arachd[c] + o2[c] => 5HPET[c]	1	-1	(240=-1)	0	0
Glycolysis/Gluconeogenesis	alcohol dehydrogenase (ethanol, NADP), forward reaction	etoh[c] + nadp[c] => acald[c] + h[c] + nadph[c]	1	1	(10327=1) | (10327=1)	0	0
Transport, Mitochondrial	dUDP transport via dTDP antiport	dtdp[m] + dudp[c] => dtdp[c] + dudp[m]	0	0	(60386=0)	0	1000
Chondroitin sulfate degradation	beta-N-acetylhexosaminidase, lysosomal	cs_e_deg2[l] + h2o[l] => acgal[l] + cs_e_deg3[l]	1	1	(3073=0 & 3074=1) | (3074=1) | (3073=0)	0	0
Carnitine shuttle	arachidonic acid transport into the mitochondria	arachdcrn[c] => arachdcrn[m]	1	0	---	0	0
Purine Catabolism	purine-nucleoside phosphorylase (Inosine)	ins[c] + pi[c] <=> hxan[c] + r1p[c]	1	1	(4860=1)	1	6.951
Transport, Extracellular	gd1c hs transport	gd1c_hs[c] <=> gd1c_hs[e]	1	0	---	0	0
Cholesterol Metabolism	isopentenyl-diphosphate D-isomerase	ipdp[x] <=> dmpp[x]	0	1	(3422=1) | (91734=0)	4	4.15273
Tryptophan metabolism	5-Hydroxy-L-tryptophan decarboxy-lyase	5htrp[c] + h[c] => co2[c] + srtn[c]	0	0	(1644=0)	0	0.2
Transport, Extracellular	galactose transport via sodium symport	gal[e] + na1[e] <=> gal[c] + na1[c]	0	0	(200010=0)	-1000	1000
Transport, Endoplasmic Reticular	androsterone intracellular transport	andrstrn[r] <=> andrstrn[c]	1	0	---	0	0
IMP Biosynthesis	phosphoribosylaminoimidazole synthase	atp[c] + fpram[c] => adp[c] + air[c] + 2h[c] + pi[c]	1	1	(2618=1) | (2618=1)	1.8	2.47622
Steroid Metabolism	Steryl-sulfatase	h2o[r] + prgnlones[r] => h[r] + prgnlone[r] + so4[r]	1	-1	(412=-1)	0	0
N-Glycan Biosynthesis	dolichyl-phosphate-glucose-glycolipid alpha-glucosyltransferase (liver)	0.1dolglcp_L[r] + 0.1m8mpdol_L[r] => 0.1dolp_L[r] + 0.1g1m8mpdol_L[r] + h[r]	1	0	(29929=0)	0	0
Inositol Phosphate Metabolism	inositol-1,3,4,5,6-pentakisphosphate 2-kinase	atp[c] + mi13456p[c] => adp[c] + h[c] + minohp[c]	1	0	---	0	0
Transport, Extracellular	taurocholate transport via sodium cotransport	2na1[e] + tchola[e] => 2na1[c] + tchola[c]	1	-1	(6554=-1) | (6555=-1)	0	0.1
R Group Synthesis	R total flux	R5coa_hs[c] => Rtotalcoa[c]	1	0	---	0	0
Fatty acid oxidation	Beta oxidation fatty acid	5coa[m] + 4fad[m] + 5h2o[m] + 5nad[m] + odecoa[m] => 5accoa[m] + 4fadh2[m] + 5h[m] + 5nadh[m] + occoa[m]	0	1	(34=1) | (35=0)	0	1.20111
Transport, Extracellular	ABC bile acid transporter	atp[c] + gchola[c] + h2o[c] => adp[c] + gchola[e] + h[c] + pi[c]	0	0	(8714=0) | (8647=-1) | (8714=0) | (8714=0)	0	11.902
Sphingolipid Metabolism	UDP-GlcNAc:betaGal beta-1,3-N-acetylglucosaminyltransferase 3, Golgi apparatus	galgbside_hs[g] + uacgam[g] => acglcgalgbside_hs[g] + h[g] + udp[g]	1	0	(10331=0)	0	0
Transport, Extracellular	superoxide anion transport via diffusion (extracellular)	o2s[c] <=> o2s[e]	0	0	---	0	0.384
Exchange	K+ exchange	k[e] <=>	1	0	---	0	0
Pyrimidine Catabolism	5'-nucleotidase (UMP)	h2o[c] + ump[c] => pi[c] + uri[c]	0	0	(51251=0)	0	11.902
Transport, Extracellular	CO transporter via diffusion	co[c] <=> co[e]	1	0	---	1	1.21718
IMP Biosynthesis	phosphoribosylaminoimidazolecarboxamide formyltransferase	10fthf[c] + aicar[c] <=> fprica[c] + thf[c]	1	0	(471=0)	1.8	2.47622
Cholesterol Metabolism	C-3 sterol dehydrogenase (4-methylzymosterol)	4mzym_int1[r] + nadp[r] => 4mzym_int2[r] + co2[r] + h[r] + nadph[r]	0	0	(50814=0)	0	2.11172
Bile Acid Biosynthesis	alpha-methylacyl-CoA racemase (reductase)	dhcholestancoa[x] + 0.5o2[x] => dhcholoylcoa[x] + h2o[x]	0	0	(23600=0) | (23600=0)	0	1.0816
O-Glycan Biosynthesis	Core 7 alpha-GalNAc-transferase, Golgi apparatus	Tn_antigen[g] + udpacgal[g] => core7[g] + h[g] + udp[g]	1	0	---	0	0
Chondroitin sulfate degradation	beta-N-acetylhexosaminidase, lysosomal	cs_a_deg4[l] + h2o[l] => acgal[l] + cs_a_deg5[l]	1	1	(3073=0 & 3074=1) | (3073=0) | (3074=1)	0	0
Transport, Extracellular	oagt3 hs transport	oagt3_hs[c] <=> oagt3_hs[e]	1	0	---	0	0
Alanine and Aspartate Metabolism	aspartate transaminase	akg[c] + asp_DASH_L[c] <=> glu_DASH_L[c] + oaa[c]	0	0	(2805=0)	-12.5416	10.5958
Fatty Acid Metabolism	lipase, extracellular	dag_hs[e] + h2o[e] => Rtotal[e] + h[e] + mag_hs[e]	1	0	(3990=0)	0	0
N-Glycan Biosynthesis	Dolichyl-beta-D-glucosyl-phosphate dolichylphosphohydrolase (liver)	0.1dolglcp_L[r] + h2o[r] => 0.1dolp_L[r] + glc_DASH_D[r] + h[r]	0	0	---	0	5.951
Glycine, Serine, and Threonine Metabolism	Aldose reductase	h2o[c] + mthgxl[c] + nadp[c] => 2h[c] + nadph[c] + pyr[c]	1	1	(231=1)	1	6.951
Transport, Peroxisomal	acetaldehyde peroxisomal diffusion	acald[x] <=> acald[c]	1	0	---	0	0
N-Glycan Biosynthesis	mannosyl-oligosaccharide 1,2-alpha-mannosidase, Golgi apparatus	h2o[g] + m6masnA[g] => m5masnC[g] + man[g]	1	-1	(57134=-1)	0	0
Exchange	de-Fuc form of PA6 exchange	s2l2n2m2masn[e] <=>	1	0	---	0	0
Transport, Mitochondrial	25-hydroxyvitamin D2 transport in mitochondria	25hvitd2[c] => 25hvitd2[m]	0	0	---	0	1000
Transport, Extracellular	estrone-3-sulfate transport via sodium cotransport	estrones[e] + 2na1[e] => estrones[c] + 2na1[c]	1	-1	(6554=-1)	0	0.1
Transport, Extracellular	L-tryptophan transport in via sodium symport	na1[e] + trp_DASH_L[e] => na1[c] + trp_DASH_L[c]	0	1	(11254=1)	0	1000
Transport, Peroxisomal	AKG transporter, peroxisome	akg[c] <=> akg[x]	1	0	---	0	0
Inositol Phosphate Metabolism	phosphatidylinositol-4-phosphate 4-phosphatase, nuclear	h2o[n] + pail4p_hs[n] => pail_hs[n] + pi[n]	0	0	---	0	13.902
Transport, Extracellular	D-proline reversible transport via proton symport	h[e] + pro_DASH_D[e] <=> h[c] + pro_DASH_D[c]	1	0	(206358=0)	0	0
Fatty acid oxidation	Beta oxidation fatty acid	4coa[m] + 3fad[m] + 4h2o[m] + hdcoa[m] + 4nad[m] => 4accoa[m] + 3fadh2[m] + 4h[m] + 4nadh[m] + occoa[m]	0	1	(35=0) | (34=1)	0	1.34325
Purine Catabolism	purine-nucleoside phosphorylase (Deoxyinosine)	din[c] + pi[c] <=> 2dr1p[c] + hxan[c]	1	1	(4860=1)	1	5.98523
O-Glycan Biosynthesis	alpha 1,4-N-acetylglucosaminyltransferase, Golgi apparatus	T_antigen[g] + uacgam[g] => gncore1[g] + h[g] + udp[g]	1	-1	(51146=-1)	0	0
Transport, Extracellular	leukotriene C4 transport via bicarbonate countertransport	hco3[c] + leuktrC4[e] <=> hco3[e] + leuktrC4[c]	1	0	(10599=0) | (28234=0)	0	0
Transport, Nuclear	dATP diffusion in nucleus	datp[c] <=> datp[n]	0	0	---	0	0.421229
N-Glycan Biosynthesis	alpha-1,6-mannosyl-glycoprotein 4-beta-N-acetylglucosaminyltransferase	n4m2masn[g] + uacgam[g] => h[g] + n5m2masn[g] + udp[g]	1	0	---	0	0
NAD Metabolism	Nicotinamide N-methyltransferase	amet[c] + ncam[c] => 1mncam[c] + ahcys[c]	0	-1	(4837=-1)	0	0.05
Exchange	Prostaglandin E2 exchange	prostge2[e] <=>	1	0	---	0	0
Keratan sulfate degradation	beta-N-acetylhexosaminidase A, lysosomal	2h2o[l] + ksi_deg33[l] => acgam[l] + h[l] + ksi_deg35[l] + so4[l]	1	0	(3073=0) | (3073=0 & 3074=1)	0	0
Vitamin D	Previtamin D3 formation	7dhchsterol[c] <=> pd3[c]	0	0	---	0	0.111717
Transport, Extracellular	estradiol glucuronide transport via bicarbonate countertransport	estradiolglc[e] + hco3[c] <=> estradiolglc[c] + hco3[e]	0	0	(28234=0) | (28231=0) | (10599=0) | (6579=-1) | (53919=-1)	0	11.902
Fatty acid elongation	fatty-acyl-CoA elongation (n-C20:4CoA)	arachdcoa[c] + 5h[c] + malcoa[c] + 4nadph[c] + o2[c] => adrncoa[c] + co2[c] + coa[c] + 3h2o[c] + 4nadp[c]	1	-1	(6785=-1)	0	0.1
Exchange	D-Galactose exchange	gal[e] <=>	1	0	---	0	0
R Group Synthesis	R group coenzyme a ligase	Rtotal2[c] + coa[c] <=> Rtotal2coa[c]	1	0	---	22.3946	177.131
Keratan sulfate biosynthesis	N-acetyllactosaminide beta-1,3-N-acetylglucosaminyltransferase, Golgi apparatus	ksii_core4_pre4[g] + uacgam[g] => h[g] + ksii_core4_pre5[g] + udp[g]	1	0	(10678=0) | (11041=0) | (10678=0) | (374907=0) | (93010=0) | (374907=0) | (284208=0) | (79369=-1) | (10331=0)	0	0
R Group Synthesis	R group artificial flux	fadh2[m] + hdd2coa[c] => R6coa_hs[c] + fad[m]	0	0	---	0	7.73826
Fatty acid activation	fatty-acid--CoA ligase (octanoate)	atp[c] + coa[c] + octa[c] => amp[c] + occoa[c] + ppi[c]	1	1	(2181=1) | (2181=1)	0	0
Inositol Phosphate Metabolism	phosphatidylinositol 4-phosphate 5-kinase, nuclear	atp[n] + pail4p_hs[n] => adp[n] + h[n] + pail45p_hs[n]	0	0	---	0	0.386802
Nucleotides	adenylyl-sulfate kinase	aps[c] + atp[c] => adp[c] + h[c] + paps[c]	0	0	(9060=-1) | (9061=0)	2	13.902
Transport, Extracellular	adenosine transport (1:2 Na/Adn cotransport)	adn[e] + 2na1[e] => adn[c] + 2na1[c]	1	-1	(64078=-1)	0	0.1
Nucleotides	guanosine kinase (mitochondrial)	atp[m] + gsn[m] => adp[m] + gmp[m] + h[m]	1	0	---	0	0
N-Glycan Biosynthesis	dehydrodolichol diphosphate phosphatase (uterus)	0.1dedoldp_U[c] + h2o[c] => 0.1dedolp_U[c] + h[c] + pi[c]	1	0	---	0	0
Transport, Extracellular	debrisoquine uniport	debrisoquine[e] <=> debrisoquine[c]	1	-1	(6582=-1) | (6582=-1)	0	0
R Group Synthesis	R group artificial flux	fadh2[m] + vacccoa[c] => 1.125R3coa_hs[c] + fad[m]	0	0	---	0	2.60088
Bile Acid Biosynthesis	oxysterol 7-alpha-hydroxylase	h[r] + nadph[r] + o2[r] + xol24oh[r] => h2o[r] + nadp[r] + xoltri24[r]	1	-1	(51302=-1)	0	0.1
Keratan sulfate biosynthesis	beta-N-acetylglucosaminylglycopeptide beta-1,4-galactosyltransferase, Golgi	ksii_core2_pre9[g] + udpgal[g] => h[g] + ksii_core2_pre10[g] + udp[g]	1	1	(9334=0) | (2683=0) | (8704=0) | (8704=0) | (8703=1)	0	0
Transport, Peroxisomal	NADH transporter, peroxisome	nadh[c] => nadh[x]	0	0	---	0	1000
Exchange	Ley glycolipid exchange	fucfuc12gal14acglcgalgluside_hs[e] <=>	1	0	---	0	0
Transport, Extracellular	Octanoate transport via diffusion	octa[e] <=> octa[c]	1	0	---	0	0
beta-Alanine metabolism	Propenoyl-CoA hydrolase (x)	h2o[x] + prpncoa[x] => 3hpcoa[x]	1	0	(1962=0)	0	0
Chondroitin sulfate degradation	beta-N-acetylhexosaminidase A, lysosomal	cs_b[l] + 2h2o[l] => acgal[l] + cs_b_deg2[l] + h[l] + so4[l]	1	0	(3073=0) | (3073=0 & 3074=1)	0	0
Exchange	octadecenoate (n-C18:1) exchange	ocdcea[e] <=>	1	0	---	0	0
Fatty acid elongation	fatty-acyl-CoA synthase (n-C12:0CoA)	dcacoa[c] + 3h[c] + malcoa[c] + 2nadph[c] => co2[c] + coa[c] + ddcacoa[c] + h2o[c] + 2nadp[c]	0	0	(2194=0)	1	6.24591
Fatty Acid Metabolism	acetyl-CoA acyltransferase (hexadecanoyl-CoA), peroxisomal	3ohodcoa[x] + coa[x] => accoa[x] + pmtcoa[x]	1	1	(30=1)	0	0
Transport, Mitochondrial	dTTP transport via dTDP antiport	dtdp[m] + dttp[c] => dtdp[c] + dttp[m]	0	0	(60386=0)	0	1000
Pentose and Glucuronate Interconversions	UDPglucuronate uridine-diphosphohydrolase	h2o[c] + udpglcur[c] => glcur[c] + h[c] + udp[c]	0	0	---	0	3.96767
Carnitine shuttle	carnitine O-palmitoyltransferase	crn[c] + eicostetcoa[c] => coa[c] + eicostetcrn[c]	1	0	(1375=0) | (1375=0) | (1375=0) | (126129=0) | (1374=0) | (1375=0)	0	0
Transport, Golgi Apparatus	acgbgbside hs intracellular transport	acgbgbside_hs[c] <=> acgbgbside_hs[g]	1	0	---	0	0
Inositol Phosphate Metabolism	phosphatidylinositol 4,5-bisphosphate 3-kinase	atp[c] + pail45p_hs[c] => adp[c] + h[c] + pail345p_hs[c]	0	0	(5290=0 & 8503=0) | (5293=0 & 5295=0) | (5290=0 & 5295=0) | (5295=0 & 5291=0) | (5293=0 & 5295=0) | (10870=0 & 5294=-1) | (5293=0 & 5296=0) | (5291=0 & 5295=0) | (8503=0 & 5291=0) | (5296=0 & 5291=0) | (5291=0 & 5295=0) | (5290=0 & 5295=0) | (5295=0 & 5290=0) | (23533=-1 & 5294=-1) | (5293=0 & 8503=0) | (5295=0 & 5293=0) | (5296=0 & 5290=0)	0	11.902
Pyruvate Metabolism	D-Lactaldehyde:NADP+ 1-oxidoreductase	h[c] + mthgxl[c] + nadph[c] => lald_DASH_D[c] + nadp[c]	1	1	(10327=1) | (8574=1) | (10327=1) | (231=1)	1	1000
Glycosylphosphatidylinositol (GPI)-anchor biosynthesis	N-acetylglucosaminylphosphatidylinositol deacetylase	acgpail_hs[c] + h2o[c] => ac[c] + gpail_hs[c]	1	0	(9487=0)	0	0
Cholesterol Metabolism	cytochrome P450 lanosterol 14-alpha-demethylase (NADP)	2h[c] + lanost[c] + 3nadph[c] + 3o2[c] => 44mctr[c] + for[c] + 4h2o[c] + 3nadp[c]	1	-1	(11283=-1)	0	0
	DM kdn(c)	kdn[c] =>	1	0	---	1	2.81217
Exchange	IV3-a-NeuAc,III3-a-Fuc-nLc4Cer exchange	fucacngal14acglcgalgluside_hs[e] <=>	1	0	---	0	0
Nucleotides	dUTP diphosphatase, nuclear	dutp[n] + h2o[n] => dump[n] + h[n] + ppi[n]	0	0	(1854=0)	0	0.193401
Glutathione Metabolism	alanyl aminopeptidase (cys-gly) (e)	cgly[e] + h2o[e] => cys_DASH_L[e] + gly[e]	1	1	(290=1)	1	2.51292
Transport, Mitochondrial	Thiamine diphosphate transport in via anion antiport, mitochondria	2oh1[m] + thmpp[c] => 2oh1[c] + thmpp[m]	1	0	---	0	0
Folate Metabolism	methenyltetrahydrifikate cyclohydrolase, mitochondrial	h2o[m] + methf[m] <=> 10fthf[m] + h[m]	0	1	(25902=0) | (10797=1)	1.83697	22.9561
Eicosanoid Metabolism	Prostaglandin G/H synthase	arachd[r] + h[r] + nadph[r] + 2o2[r] => h2o[r] + nadp[r] + prostgh2[r]	1	-1	(5743=-1) | (5742=-1)	0	0
	DM Ser/Thr(ly)	Ser_FSLASH_Thr[l] =>	1	0	---	0	0
Heparan sulfate degradation	N-acetylglucosamine-6-sulfatase, lysosomal	h2o[l] + hs_deg5[l] <=> h[l] + hs_deg6[l] + so4[l]	1	1	(2799=1)	0	0
Limonene and pinene degradation	cis-2-Methyl-5-isopropylhexa-2,5-dienoyl-CoA hydro-lyase (x)	c2m26dcoa[x] + h2o[x] <=> 3h26dm5coa[x]	1	1	(1891=1) | (1962=0)	0	0
Tyrosine metabolism	4-Hydroxyphenylacetaldehyde:NADP+ oxidoreductase	4hoxpacd[c] + h2o[c] + nadp[c] <=> 4hphac[c] + 2h[c] + nadph[c]	1	0	(222=-1) | (220=-1) | (221=0) | (218=-1)	0	0
Steroid Metabolism	Cytochrome P450 17A1	h[r] + nadph[r] + o2[r] + prgnlone[r] => 17ahprgnlone[r] + h2o[r] + nadp[r]	1	-1	(1586=-1)	0	0
Histidine Metabolism	Imidazole acetaldeyde dehydrogenase (mito)	h2o[m] + im4act[m] + nad[m] => 2h[m] + im4ac[m] + nadh[m]	1	1	(219=1) | (8659=1) | (217=1) | (8659=1)	0	0
Heme Degradation	Nad(p)h biliverdin reductase	biliverd[c] + h[c] + nadph[c] => bilirub[c] + nadp[c]	1	1	(645=0) | (644=1)	1	1.21718
Citric Acid Cycle	Isocitrate dehydrogenase (NAD+)	icit[m] + nad[m] => akg[m] + co2[m] + nadh[m]	1	1	(3421=1 & 3420=1 & 3419=1) | (3420=1 & 3421=1 & 3419=1) | (3420=1 & 3421=1 & 3419=1) | (3420=1 & 3421=1 & 3419=1) | (3421=1 & 3419=1 & 3420=1) | (3421=1 & 3419=1 & 3420=1)	1	4.12369
Vitamin D	Tachysterol 3 formation	pd3[c] <=> ts3[c]	1	0	---	0	0
Vitamin A Metabolism	retinyl ester hydrolase (11-cis)	11_DASH_cis_DASH_retfa[c] + h2o[c] => Rtotal2[c] + h[c] + retinol_DASH_cis_DASH_11[c]	0	0	---	0	6.951
Nucleotides	cytidylate kinase (dCMP,dCTP),nuclear	dcmp[n] + dctp[n] <=> 2dcdp[n]	0	1	(51727=1)	-1000	1000
Transport, Extracellular	citrate transport via sodium symport	cit[e] + 2na1[e] <=> cit[c] + 2na1[c]	1	-1	(9058=-1)	-0.1	0.1
Blood Group Biosynthesis	Type 2 lactosamine alpha-2,3-sialyltransferase	cmpacna[g] + gal14acglcgalgluside_hs[g] => acngal14acglcgalgluside_hs[g] + cmp[g] + h[g]	1	0	(10402=0)	0	0
Transport, Extracellular	fatty acid transport via diffusion	dlnlcg[e] <=> dlnlcg[c]	1	0	---	0	0
N-Glycan Biosynthesis	dolichyl-phosphate-mannose-glycolipid alpha-mannosyltransferase (liver)	0.1dolmanp_L[r] + 0.1m6mpdol_L[r] => 0.1dolp_L[r] + h[r] + 0.1m7mpdol_L[r]	1	0	(79087=0)	0	0
Transport, Extracellular	L-serine/L-cysteine Na-dependent exchange (Cys-L in)	cys_DASH_L[e] + na1[e] + ser_DASH_L[c] => cys_DASH_L[c] + na1[c] + ser_DASH_L[e]	0	0	(6509=0) | (6510=0)	0	1000
O-Glycan Biosynthesis	alpha-N-acetylgalactosaminide alpha-2,6-sialyltransferase	cmpacna[g] + sT_antigen[g] => cmp[g] + dsT_antigen[g] + h[g]	1	0	(55808=0)	0	0
Nucleotides	nucleoside-diphosphate kinase (ATP:dADP)	atp[c] + dadp[c] <=> adp[c] + datp[c]	0	0	(29922=0) | (10201=0) | (4831=0 & 4830=0) | (4832=0) | (4831=0 & 4830=0) | (29922=0)	-1000	1000
Exchange	triacylglycerol (homo sapiens) exchange	tag_hs[e] <=>	1	0	---	0	0
Chondroitin sulfate degradation	chondroitin sulfate E proteoglycan protease, lysosome (endosome)	cspg_e[l] + h2o[l] => Ser_DASH_Gly_FSLASH_Ala_DASH_X_DASH_Gly[l] + cs_e[l]	1	0	---	0	0
Transport, Extracellular	D-fructose transport in via uniport	fru[e] <=> fru[c]	0	1	(29988=0) | (6514=1) | (155184=0) | (6518=-1) | (66035=0)	-1000	1000
Transport, Endoplasmic Reticular	AMP transporter, endoplasmic reticulum	amp[c] <=> amp[r]	1	0	---	0	0
Transport, Mitochondrial	Hydroxymethylglutaryl-CoA reversible mitochondrial transport	hmgcoa[c] <=> hmgcoa[m]	0	0	---	-0.6	4.73422
Bile Acid Biosynthesis	Cytochrome P450 27	nadph[m] + o2[m] + xol7ah2al[m] => dhcholestanate[m] + h2o[m] + nadp[m]	1	1	(1593=1)	1	1.08515
Transport, Extracellular	Proline transport (sodium symport) (2:1)	2na1[e] + pro_DASH_L[e] <=> 2na1[c] + pro_DASH_L[c]	1	-1	(6534=-1)	-0.1	0.1
Sphingolipid Metabolism	sphingomyelin deacylase	h2o[c] + sphmyln_hs[c] => Rtotal[c] + spc_hs[c]	0	0	---	0	1.5772
Bile Acid Biosynthesis	peroxisomal thiolase 2	cholcoaone[x] + coa[x] => cholcoa[x] + ppcoa[x]	1	1	(6342=1)	1	1.08094
Transport, Extracellular	estrone 3-sulfate transport via bicarbonate countertransport	estrones[e] + hco3[c] <=> estrones[c] + hco3[e]	1	0	(28232=-1) | (28234=0) | (28231=0) | (10599=0) | (53919=-1) | (6579=-1) | (11309=0)	-0.1	0
Transport, Endoplasmic Reticular	gulonolactone endoplasmic reticular transport	gullac[c] => gullac[r]	0	0	---	0	1000
Exchange	GQ1b (homo sapiens) exchange	gq1b_hs[e] <=>	1	0	---	0	0
Fatty acid oxidation, peroxisome	Beta oxidation of long chain fatty acid	coa[x] + h2o[x] + nad[x] + o2[x] + tettet6coa[x] => accoa[x] + adrncoa[x] + h2o2[x] + h[x] + nadh[x]	1	0	(51=0 & 3295=1 & 30=1) | (51=0 & 30=1 & 1962=0) | (30=1 & 51=0 & 1962=0) | (3295=1 & 30=1 & 51=0)	0	0
Transport, Peroxisomal	Phosphate transporter, peroxisome	pi[c] <=> pi[x]	1	0	---	-12.6703	-12
Keratan sulfate degradation	N-acetylglucosamine-6-sulfatase, lysosomal	h2o[l] + ksi_deg33[l] <=> h[l] + ksi_deg34[l] + so4[l]	1	1	(2799=1)	0	0
N-Glycan Biosynthesis	mannosyl-oligosaccharide 1,2-alpha-mannosidase, Golgi apparatus	h2o[g] + m6masnB2[g] => m5masnB2[g] + man[g]	1	1	(10905=1) | (4121=1) | (57134=-1)	0	0
Transport, Extracellular	uridine transport in via sodium symport (1:2)	2na1[e] + uri[e] => 2na1[c] + uri[c]	1	-1	(64078=-1)	0	0.1
Exchange	4 hydroxy tolbutamide exchange	4mtolbutamide[e] <=>	1	0	---	0	0
Transport, Mitochondrial	cholesterol intracellular transport	chsterol[r] <=> chsterol[m]	0	0	---	0	0.110662
Transport, Endoplasmic Reticular	glucose transport, endoplasmic reticulum	glc_DASH_D[c] <=> glc_DASH_D[r]	0	0	---	-12.902	999
Nucleotides	5'-nucleotidase (AMP), extracellular	amp[e] + h2o[e] => adn[e] + pi[e]	1	0	(4907=0)	0	0
Exchange	beta-Alanine exchange	ala_DASH_B[e] <=>	0	0	---	0	1.31575
Phenylalanine metabolism	aldehyde dehydrogenase (phenylacetaldehyde, NADP)	h2o[c] + nadp[c] + pacald[c] => 2h[c] + nadph[c] + pac[c]	0	0	(222=-1) | (218=-1) | (221=0) | (220=-1)	0	0
Transport, Extracellular	bilirubin beta-diglucuronide transport via bicarbonate countertransport	bildglcur[e] + hco3[c] <=> bildglcur[c] + hco3[e]	0	0	(10599=0)	0.088388	12.902
Folate Metabolism	formate-tetrahydrofolate ligase, mitochondrial	atp[m] + for[m] + thf[m] <=> 10fthf[m] + adp[m] + pi[m]	0	0	(25902=0)	-47.608	0
Transport, Extracellular	fatty acid retinol efflux (9-cis)	9_DASH_cis_DASH_retfa[c] => 9_DASH_cis_DASH_retfa[e]	1	0	---	0	0
Transport, Endoplasmic Reticular	sphinganine intracellular transport	sphgn[r] <=> sphgn[c]	1	0	---	0	0.1
Keratan sulfate biosynthesis	galactose/N-acetylglucosamine 6-O-sulfotransferase, Golgi apparatus	ksii_core2_pre8[g] + paps[g] => h[g] + ksii_core2_pre9[g] + pap[g]	1	0	(23563=-1) | (9435=0) | (23563=-1) | (10164=-1) | (4166=-1)	0	0
Transport, Nuclear	dUDP nuclear transport	dudp[c] <=> dudp[n]	0	0	---	0	0.193401
Exchange	Chenodeoxyglycocholate exchange	dgchol[e] <=>	0	0	---	0	1.0816
Transport, Endoplasmic Reticular	lipid, flip-flop intracellular transport	xol7aone[c] <=> xol7aone[r]	1	0	---	-1.08515	-1
Chondroitin / heparan sulfate biosynthesis	UDP-xylose:protein xylosyltransferase, endoplasmic reticulum	Ser_DASH_Gly_FSLASH_Ala_DASH_X_DASH_Gly[r] + udpxyl[r] => h[r] + udp[r] + xser[r]	1	0	(64131=0) | (64132=0)	0	0
Transport, Extracellular	sodium transport (uniport)	na1[e] <=> na1[c]	0	0	(6526=0) | (6523=-1) | (6528=-1)	-1000	1000
Transport, Peroxisomal	NAD transporter, peroxisome	nadh[x] => nadh[c]	0	0	---	0	1000
Transport, Lysosomal	hypoxanthine facilated transport from lysosome	hxan[l] <=> hxan[c]	1	0	(55315=0)	0	0
Exchange	demethylated antipyrine exchange	dmantipyrine[e] <=>	1	0	---	0	0
Fatty Acid Metabolism	Malonyl-CoA-ACP transacylase	ACP[c] + malcoa[c] <=> coa[c] + malACP[c]	1	0	(2194=0)	0	0
Transport, Golgi Apparatus	galacglcgalgbside hs intracellular transport	galacglcgalgbside_hs[c] <=> galacglcgalgbside_hs[g]	1	0	---	0	0
Transport, Extracellular	L-alanine/L-threonine Na-dependent exchange (Ala-L in)	ala_DASH_L[e] + na1[e] + thr_DASH_L[c] => ala_DASH_L[c] + na1[c] + thr_DASH_L[e]	0	0	(6509=0) | (6510=0)	0	1000
Carnitine shuttle	carnitine O-palmitoyltransferase	crn[c] + lnlncgcoa[c] => coa[c] + lnlncgcrn[c]	1	0	(1375=0) | (1375=0) | (1375=0) | (126129=0) | (1374=0) | (1375=0)	0	0
Cholesterol Metabolism	Squalene epoxidase, endoplasmic reticular (NADP)	h[r] + nadph[r] + o2[r] + sql[r] => Ssq23epx[r] + h2o[r] + nadp[r]	1	0	(6713=0)	2	2.11172
Transport, Endoplasmic Reticular	glucuronidated compound transport	estriolglc[c] <=> estriolglc[r]	1	0	---	0	0
Valine, Leucine, and Isoleucine Metabolism	L-3-aminoisobutyrate transaminase, mitochondrial	2mop[m] + glu_DASH_L[m] <=> 3aib[m] + akg[m]	0	1	(18=1) | (18=1)	0	0.5
Chondroitin sulfate degradation	beta-N-acetylhexosaminidase, lysosomal	cs_d_deg5[l] + h2o[l] => acgal[l] + cs_d_deg6[l]	1	1	(3073=0 & 3074=1) | (3074=1) | (3073=0)	0	0
Transport, Nuclear	L-lysine transport, nuclear	lys_DASH_L[c] <=> lys_DASH_L[n]	0	0	---	-5.951	0
Steroid Metabolism	Steryl-sulfatase	h2o[c] + prgnlones[c] => h[c] + prgnlone[c] + so4[c]	0	-1	(412=-1)	0	3.96733
Tyrosine metabolism	dopamine beta-monooxygenase	ascb_DASH_L[c] + dopa[c] + o2[c] => dhdascb[c] + h2o[c] + nrpphr[c]	0	-1	(26002=-1) | (1621=-1)	0	0
Starch and Sucrose Metabolism	glycogen phosphorylase (amyls -> glc-D)	glygn3[c] + 7h2o[c] => Tyr_DASH_ggn[c] + 7glc_DASH_D[c]	1	1	(5836=1) | (5837=-1) | (5834=1)	1	1.62642
NAD Metabolism	5'-nucleotidase	h2o[c] + nicrnt[c] => nicrns[c] + pi[c]	1	1	(22978=1)	1	12.902
Transport, Endoplasmic Reticular	NADP transporter, endoplasmic reticulum	nadp[r] => nadp[c]	0	0	---	0	1000
Exchange	vaccenic acid exchange	vacc[e] <=>	0	0	---	0	1.39411
Glycolysis/Gluconeogenesis	fructose-bisphosphatase	fdp[c] + h2o[c] => f6p[c] + pi[c]	0	0	(2203=0) | (8789=-1)	0	11.902
Transport, Endoplasmic Reticular	diacylglycerol ER export	dag_hs[r] => dag_hs[c]	1	0	---	0	0
Transport, Extracellular	acetate reversible transport via proton symport	ac[e] + h[e] <=> ac[c] + h[c]	0	0	---	-8.80114	0.1
Transport, Nuclear	35cGMP nuclear transport	35cgmp[c] <=> 35cgmp[n]	0	0	---	0	0.386802
Carnitine shuttle	transport into the mitochondria (carnitine)	vacccrn[c] => vacccrn[m]	0	0	(788=0)	0	1.20111
Transport, Nuclear	coenzyme A transport, nuclear	coa[c] <=> coa[n]	0	0	---	-0.1	0.1
Purine Catabolism	purine-nucleoside phosphorylase (Deoxyguanosine)	dgsn[c] + pi[c] <=> 2dr1p[c] + gua[c]	1	1	(4860=1)	1	5.66248
Bile Acid Biosynthesis	hydroxy-delta-5-steroid dehydrogenase, 3 beta- and steroid delta-isomerase 7	nad[r] + xol7a[r] => h[r] + nadh[r] + xol7aone[r]	0	0	(80270=0)	0	2.08515
Glycerophospholipid Metabolism	Phosphatidylserine synthase homo sapiens	pchol_hs[c] + ser_DASH_L[c] <=> chol[c] + ps_hs[c]	1	1	(9791=1)	-6.951	-1
Glycerophospholipid Metabolism	lysophospholipase	h2o[c] + lpchol_hs[c] => Rtotal[c] + g3pc[c] + h[c]	1	0	(5321=0) | (1178=-1) | (29124=-1)	0.665596	6.951
Tryptophan metabolism	L-Tryptophan,tetrahydrobiopterin:oxygen oxidoreductase (5-hydroxylating)	o2[c] + thbpt[c] + trp_DASH_L[c] => 5htrp[c] + thbpt4acam[c]	0	0	(7166=0) | (121278=0)	0.5	0.5
Transport, Mitochondrial	7-glutamyl-THF transport,m mitochondrial	7thf[m] => 7thf[c]	0	0	---	0	2.38693
Glycerophospholipid Metabolism	phospholipase A2	h2o[e] + pchol_hs[e] => Rtotal2[e] + h[e] + lpchol_hs[e]	0	0	(5322=-1) | (30814=-1) | (5319=-1) | (64600=-1) | (26279=0) | (5320=0) | (8399=-1) | (81579=0)	0	0.234404
Starch and Sucrose Metabolism	alpha,alpha-trehalase	h2o[e] + tre[e] => 2glc_DASH_D[e]	1	-1	(11181=-1)	0	0
Nucleotide Sugar Metabolism	dTDP-4-dehydrorhamnose 3,5-epimerase	dtdp4d6dg[c] => dtdp4d6dm[c]	1	0	---	0	0
Valine, Leucine, and Isoleucine Metabolism	Methylmalonyl-CoA decarboxylase, peroxisomal	h[x] + mmcoa_DASH_S[x] => co2[x] + ppcoa[x]	1	0	(23417=0)	0	0
Carnitine shuttle	carnitine fatty-acyl transferase	crn[c] + dmhptcoa[c] <=> coa[c] + dmhptcrn[c]	1	0	---	0	0
Chondroitin / heparan sulfate biosynthesis	chondroitin 4-sulfotransferase, Golgi apparatus	cs_a_COMMA_b_pre3[g] + paps[g] => cspg_a[g] + h[g] + pap[g]	1	0	(55501=0) | (166012=0) | (50515=-1) | (113189=0)	0	0
Pyruvate Metabolism	D-Lactaldehyde:NAD+ oxidoreductase (glutathione-formylating)	gthrd[c] + lald_DASH_D[c] + nad[c] <=> h[c] + lgt_DASH_S[c] + nadh[c]	0	0	(128=0)	-999	5.951
Glycosylphosphatidylinositol (GPI)-anchor biosynthesis	M4A transamidase, endoplasmic reticulum	m_LPAREN_em_RPAREN_3gacpail_hs[r] + pre_prot[r] => gpi_sig[r] + m_LPAREN_em_RPAREN_3gacpail_prot_hs[r]	1	0	(10026=0) & (8733=0) & (128869=0) & (94005=0)	0	0
Transport, Extracellular	glucose transport via sodium symport	glc_DASH_D[e] + 2na1[e] <=> glc_DASH_D[c] + 2na1[c]	1	-1	(6523=-1)	-0.1	0.1
Vitamin B12 Metabolism	cob(I)alamin adenosyltransferase, mitochondrial	atp[m] + cbl1[m] + h[m] <=> adocbl[m] + pppi[m]	1	0	(166785=0)	0	0
Exchange	L-Glutamine exchange	gln_DASH_L[e] <=>	1	0	---	-5	-3.29461
Keratan sulfate degradation	N-acetylglucosamine-6-sulfatase, lysosomal	h2o[l] + ksi_deg12[l] <=> h[l] + ksi_deg13[l] + so4[l]	1	1	(2799=1)	0	0
Transport, Peroxisomal	bile acid intracellular transport	tchola[x] <=> tchola[c]	0	0	---	0	1.07709
Taurine and hypotaurine metabolism	3-Sulfino-L-alanine carboxy-lyase	3sala[c] + h[c] => co2[c] + hyptaur[c]	0	0	(51380=0) | (2571=-1) | (2572=-1) | (2571=-1)	0	0.5
Pentose Phosphate Pathway	ribokinase	atp[c] + rib_DASH_D[c] => adp[c] + h[c] + r5p[c]	1	0	(64080=0)	0	0
Transport, Extracellular	(R)-3-Hydroxybutanoate transport via H+ symport	bhb[e] + h[e] <=> bhb[c] + h[c]	0	0	---	-7.20604	0
CYP Metabolism	cytochrome P450 2C9	h[c] + nadph[c] + o2[c] + tolbutamide[c] => 4mtolbutamide[c] + h2o[c] + nadp[c]	1	-1	(1559=-1)	0	0
C5-Branched dibasic acid metabolism	Itaconate--CoA ligase (GDP-forming), mitochondrial	coa[m] + gtp[m] + itacon[m] <=> gdp[m] + itaccoa[m] + pi[m]	0	0	(8802=1 & 8801=0)	-1000	1000
Keratan sulfate biosynthesis	galactose/N-acetylglucosamine 6-O-sulfotransferase, Golgi apparatus	ksi_pre22[g] + paps[g] => h[g] + ksi_pre23[g] + pap[g]	1	0	(23563=-1) | (9435=0) | (23563=-1) | (10164=-1) | (4166=-1)	0	0
Transport, Lysosomal	chondroitin sulfate B transport, extracellular to lysosome	cspg_b[e] => cspg_b[l]	1	0	---	0	0
Arginine and Proline Metabolism	L-hydroxyproline dehydrogenase (NAD), mitochondrial	4hpro_DASH_LT[m] + nad[m] => 1p3h5c[m] + 2h[m] + nadh[m]	1	1	(8659=1) | (8659=1)	0	0
Transport, Extracellular	fatty acid electroneutral transport	na1[c] + nrvnc[c] <=> na1[e] + nrvnc[e]	0	1	(10998=0) | (11001=1)	-1000	1000
Exchange	2,6 dimethylheptanoyl carnitine exchange	dmhptcrn[e] <=>	1	0	---	0	0
Fatty Acid Metabolism	Malonyl-CoA Decarboxylase peroxisomal	h[x] + malcoa[x] => accoa[x] + co2[x]	1	0	(23417=0)	0	0
Transport, Extracellular	thiosulfate transport via sodium symport	3na1[e] + tsul[e] <=> 3na1[c] + tsul[c]	1	-1	(6561=-1)	0	0
Keratan sulfate biosynthesis	N-acetyllactosaminide beta-1,3-N-acetylglucosaminyltransferase, Golgi apparatus	ksi_pre9[g] + uacgam[g] => h[g] + ksi_pre10[g] + udp[g]	1	0	(11041=0) | (10678=0) | (93010=0) | (10331=0) | (374907=0) | (284208=0) | (374907=0) | (10678=0) | (79369=-1)	0	0
Heparan sulfate degradation	N-acetylglucosamine-6-sulfatase, lysosomal	h2o[l] + hs_deg11[l] <=> h[l] + hs_deg12[l] + so4[l]	1	1	(2799=1)	0	0
Transport, Extracellular	pyruvate reversible transport via proton symport	h[e] + pyr[e] <=> h[c] + pyr[c]	1	1	(6566=1) | (9123=1) | (9194=0)	-14.0913	-1
Nucleotides	nucleoside-diphosphate kinase (ATP:dUDP), nuclear	atp[n] + dudp[n] <=> adp[n] + dutp[n]	0	0	(4831=0 & 4830=0) | (4830=0 & 4831=0)	0	0.193401
Sphingolipid Metabolism	Alpha-N-acetylgalactosaminide alpha-2,6-sialyltransferase 2	cmpacna[g] + ga2_hs[g] => cmp[g] + gm2a_hs[g] + h[g]	1	-1	(10610=-1)	0	0
Nucleic acid degradation	5'-nucleotidase (dTMP), lysosomal	dtmp[l] + h2o[l] => pi[l] + thymd[l]	1	0	(53=0)	0	0
Blood Group Biosynthesis	Beta galactosyltransferase	acglcgalgluside_hs[g] + udpgal[g] => galacglcgalgluside_hs[g] + h[g] + udp[g]	1	0	---	0	0
Nucleotides	GMP synthase	atp[c] + gln_DASH_L[c] + h2o[c] + xmp[c] => amp[c] + glu_DASH_L[c] + gmp[c] + 2h[c] + ppi[c]	1	1	(8833=1)	1	4.96733
Chondroitin sulfate degradation	chondroitin sulfate A proteoglycan protease, lysosome (endosome)	cspg_a[l] + h2o[l] => Ser_DASH_Gly_FSLASH_Ala_DASH_X_DASH_Gly[l] + cs_a[l]	1	0	---	0	0
Keratan sulfate biosynthesis	N-acetyllactosaminide beta-1,3-N-acetylglucosaminyltransferase, Golgi apparatus	ksii_core2_pre4[g] + uacgam[g] => h[g] + ksii_core2_pre5[g] + udp[g]	1	0	(79369=-1) | (374907=0) | (11041=0) | (284208=0) | (374907=0) | (93010=0) | (10331=0) | (10678=0) | (10678=0)	0	0
Exchange	taurochenodeoxycholate exchange	tdchola[e] <=>	1	0	---	0	0.085147
Glycine, Serine, and Threonine Metabolism	glycine-cleavage system (lipoamide) irreversible, mitochondrial	alpam[m] + thf[m] => dhlam[m] + mlthf[m] + nh4[m]	0	0	(275=0) & (1738=1) & (2731=1) & (2653=0)	0	22.9561
Glycine, Serine, and Threonine Metabolism	betaine-homocysteine S-methyltransferase	glyb[c] + hcys_DASH_L[c] => dmgly[c] + met_DASH_L[c]	0	0	(23743=0) | (635=0)	0	1.559
Transport, Extracellular	chondroitin sulfate D transport, golgi to extracellular	cspg_d[g] => cspg_d[e]	1	0	---	0	0
Fatty acid oxidation	Beta oxidation fatty acid	coa[m] + eicostetcoa[m] + fad[m] + h2o[m] + nad[m] => accoa[m] + fadh2[m] + h[m] + nadh[m] + strdnccoa[m]	1	1	(35=0) | (34=1)	0	0
Transport, Extracellular	fatty acid transport via diffusion	tetpent3[e] <=> tetpent3[c]	1	0	---	0	0
Transport, Peroxisomal	glycine passive transport to peroxisome	gly[c] <=> gly[x]	0	0	---	-2.26643	4.76171
Vitamin A Metabolism	retinol isomerase (9-cis)	retinol[c] <=> retinol_DASH_9_DASH_cis[c]	0	0	---	-1000	1000
Transport, Mitochondrial	3-amino-isobutyrate transport, mitochondrial	3aib[m] => 3aib[c]	0	0	---	0	0.5
Tryptophan metabolism	3-hydroxyacyl-CoA dehydrogenase (acetoacetyl-CoA) (peroxisome)	aacoa[x] + h[x] + nadh[x] <=> 3hbcoa[x] + nad[x]	1	1	(1962=0) | (3295=1)	0	0
Chondroitin sulfate degradation	glucuronate-2-sulfatase, lysosomal	cs_d_deg2[l] + h2o[l] => cs_d_deg3[l] + h[l] + so4[l]	1	0	---	0	0
Transport, Extracellular	Propionate transport, diffusion	ppa[e] => ppa[c]	1	0	---	0	0
Keratan sulfate biosynthesis	N-acetyllactosaminide beta-1,3-N-acetylglucosaminyltransferase, Golgi apparatus	ksi_pre6[g] + uacgam[g] => h[g] + ksi_pre7[g] + udp[g]	1	0	(11041=0) | (10678=0) | (93010=0) | (10331=0) | (374907=0) | (284208=0) | (374907=0) | (10678=0) | (79369=-1)	0	0
R Group Synthesis	R group artificial flux	fadh2[m] + nrvnccoa[c] => 1.5R4coa_hs[c] + fad[m]	1	0	---	0	0
Tetrahydrobiopterin	6,7-dihydropteridine reductase	dhbpt[c] + h[c] + nadh[c] => nad[c] + thbpt[c]	1	1	(5860=1)	1	1
Transport, Mitochondrial	aldosterone intracellular transport	aldstrn[c] <=> aldstrn[m]	1	0	---	0	0
Limonene and pinene degradation	cytochrome P450 2C9	h[c] + limnen[c] + nadph[c] + o2[c] => carveol[c] + h2o[c] + nadp[c]	1	-1	(1559=-1) | (1557=-1)	0	0
Selenoamino acid metabolism	selenomethionine adenosyltransferase	atp[c] + h2o[c] + selmeth[c] => pi[c] + ppi[c] + seasmet[c]	1	1	(4143=1) | (27430=0 & 4144=1) | (27430=0 & 4144=1)	0	0
Glycerophospholipid Metabolism	phosphatidate cytidylyltransferase	ctp[c] + h[c] + pa_hs[c] => cdpdag_hs[c] + ppi[c]	0	0	(1040=0)	0.495702	5.96733
Miscellaneous	carboxylic acid dissociation	co2[c] + h2o[c] <=> h2co3[c]	1	0	(761=-1) | (771=-1) | (377677=0) | (762=-1) | (766=-1) | (23632=-1) | (766=-1) | (771=-1) | (759=-1) | (768=0) | (760=0)	42.95	186.968
Glycolysis/Gluconeogenesis	aldehyde dehydrogenase (acetylaldehyde, NAD), mitochondrial	acald[m] + h2o[m] + nad[m] => ac[m] + 2h[m] + nadh[m]	0	1	(219=1) | (217=1)	1	3.50933
Nucleotides	purine-nucleoside phosphorylase (Xanthosine)	pi[c] + xtsn[c] <=> r1p[c] + xan[c]	1	1	(4860=1)	1	1.53755
Glycolysis/Gluconeogenesis	Carbamoyl phosphate phosphotransferase, endoplasmic reticulum	cbp[r] + glc_DASH_D[r] + h[r] => co2[r] + g6p[r] + nh4[r]	1	0	(2538=-1) | (57818=-1) | (92579=0)	0	0
Transport, Mitochondrial	Vitamin D2 transport from mitochondria	vitd2[m] <=> vitd2[c]	1	0	---	0	0
Nucleic acid degradation	5'-nucleotidase (UMP), lysosome	h2o[l] + ump[l] => pi[l] + uri[l]	1	0	(53=0)	0	0
Exchange	L-Serine exchange	ser_DASH_L[e] <=>	0	0	---	-0.5	2.38282
Transport, Extracellular	D-glucose transport in via proton symport	glc_DASH_D[e] + 2h[e] <=> glc_DASH_D[c] + 2h[c]	1	-1	(6523=-1)	-0.1	0.1
Transport, Extracellular	fatty acid electroneutral transport	adrn[c] + na1[c] <=> adrn[e] + na1[e]	0	1	(10998=0) | (11001=1)	-1000	1000
Transport, Lysosomal	5,6,7,8-Tetrahydrofolate transport, diffusion, lysosomal	thf[c] <=> thf[l]	1	0	---	-3.9755	-1
Transport, Extracellular	fatty acid transport via diffusion	tetpent6[e] <=> tetpent6[c]	1	0	---	0	0
Arginine and Proline Metabolism	2-keto-4-methylthiobutyrate transamination	2kmb[c] + glu_DASH_L[c] => akg[c] + met_DASH_L[c]	0	0	---	0	1.51027
Carnitine shuttle	carnitine O-palmitoyltransferase	crn[c] + hdcoa[c] => coa[c] + hdcecrn[c]	0	0	(1375=0) | (1375=0) | (1375=0) | (126129=0) | (1374=0) | (1375=0)	0	1.34325
Chondroitin / heparan sulfate biosynthesis	uronyl 2-sulfotransferase, Golgi	hs_pre11[g] + 2paps[g] => 2h[g] + hs_pre12[g] + 2pap[g]	1	1	(9653=1)	0	0
Carnitine shuttle	2,6 dimethylheptanoyl crn transport	dmhptcrn[c] <=> dmhptcrn[m]	1	0	---	0	0
N-Glycan Biosynthesis	Endomannosidase (glc1man-producing), Golgi apparatus	g1m8masn[g] + h2o[g] => glc1man[g] + m7masnA[g]	1	0	---	0	0
Heparan sulfate degradation	alpha-N-acetylglucosaminidase, lysosomal	h2o[l] + hs_deg24[l] => acgam[l] + hs_deg25[l]	1	0	(4669=0)	0	0
Riboflavin Metabolism	acid phosphatase (FMN)	fmn[c] + h2o[c] => pi[c] + ribflv[c]	1	1	(52=1) | (52=1) | (52=1)	1	12.902
Keratan sulfate degradation	beta-N-acetylhexosaminidase A, lysosomal	2h2o[l] + ksi_deg30[l] => acgam[l] + h[l] + ksi_deg32[l] + so4[l]	1	0	(3073=0) | (3073=0 & 3074=1)	0	0
R Group Synthesis	R group artificial flux	2fadh2[m] + lneldccoa[c] => 1.125R3coa_hs[c] + 2fad[m]	0	0	---	0	1.30044
Glutamate metabolism	glutamate dehydrogenase (NADP), mitochondrial	glu_DASH_L[m] + h2o[m] + nadp[m] <=> akg[m] + h[m] + nadph[m] + nh4[m]	0	1	(2747=-1) | (2746=1)	-1000	990.317
Transport, Lysosomal	5-glutamyl-10FTHF transport, lysosomal	10fthf5glu[c] => 10fthf5glu[l]	0	0	---	0	2.9755
Inositol Phosphate Metabolism	phosphatidylinositol 3-kinase	atp[c] + pail_hs[c] => adp[c] + h[c] + pail3p_hs[c]	0	1	(5295=0 & 5291=0) | (23533=-1 & 5294=-1) | (5290=0 & 5295=0) | (5293=0 & 5295=0) | (5287=0) | (5286=0) | (5293=0 & 5296=0) | (5295=0 & 5293=0) | (5296=0 & 5291=0) | (5290=0 & 5295=0) | (5288=-1) | (5290=0 & 8503=0) | (5291=0 & 5295=0) | (10870=0 & 5294=-1) | (8503=0 & 5291=0) | (5293=0 & 5295=0) | (5296=0 & 5290=0) | (5289=1) | (5293=0 & 8503=0) | (5291=0 & 5295=0) | (5295=0 & 5290=0)	2	13.902
Transport, Endoplasmic Reticular	intracellular transport	glu_DASH_L[c] <=> glu_DASH_L[r]	1	0	---	0	0
Transport, Extracellular	Nicotinic acid uptake	nac[e] => nac[c]	1	0	---	0	0
Transport, Endoplasmic Reticular	H2O endoplasmic reticulum transport	h2o[c] <=> h2o[r]	0	0	---	-26.9115	85.177
Pyruvate Metabolism	D-lactaldehyde dehydrogenase	lald_DASH_D[c] + nadp[c] <=> h[c] + mthgxl[c] + nadph[c]	0	0	(9380=0)	-1000	1000
Glutathione Metabolism	alanyl aminopeptidase (cys-gly)	cgly[c] + h2o[c] => cys_DASH_L[c] + gly[c]	0	1	(290=1)	0	3.96734
Transport, Extracellular	D-Serine/Glutamine reversible exchange	gln_DASH_L[c] + ser_DASH_D[e] <=> gln_DASH_L[e] + ser_DASH_D[c]	0	0	(56301=0) & (6520=0)	-1000	1000
Exchange	Aquacob(III)alamin exchange	aqcobal[e] <=>	1	0	---	0	0
Starch and Sucrose Metabolism	1,4-alpha-glucan branching enzyme (glygn1 -> glygn2)	glygn1[c] => glygn2[c]	1	1	(2632=1)	1	1.62642
Fatty Acid Metabolism	2-hydroxyphytanoyl-CoA lyase	4h[x] + phyt2ohcoa[x] => formcoa[x] + pristanal[x]	1	0	(26062=0)	0	0
Chondroitin sulfate degradation	N-acetylgalactosamine-6-sulfatase, lysosomal	cs_e_deg5[l] + h2o[l] <=> cs_e_deg6[l] + h[l] + so4[l]	1	0	(5476=1) & (2720=1) & (2588=0) & (4758=0)	0	0
Transport, Extracellular	Na+-K+-Cl- cotransport	2cl[e] + k[e] + na1[e] <=> 2cl[c] + k[c] + na1[c]	0	0	(6557=0) | (6558=0)	-1000	1000
Exchange	7-alpha,25-Dihydroxycholesterol exchange	xoltri25[e] <=>	1	0	---	0	0.1
IMP Biosynthesis	adenylosuccinate lyase	25aics[c] => aicar[c] + fum[c]	1	1	(158=1) | (158=1)	1.8	2.47622
N-Glycan Biosynthesis	m4mpdol flippase	m4mpdol_U[c] => m4mpdol_U[r]	1	0	---	0	0
Fatty Acid Metabolism	Acetyl-Coa carboxylase, beta isoform	accoa[m] + atp[m] + hco3[m] => adp[m] + h[m] + malcoa[m] + pi[m]	0	0	(32=0)	0	11.902
Glyoxylate and Dicarboxylate Metabolism	Glycolaldehyde dehydrogenase	gcald[c] + h2o[c] + nad[c] => glyclt[c] + 2h[c] + nadh[c]	0	1	(218=-1) | (223=1) | (8854=-1) | (224=1) | (222=-1) | (8854=-1) | (221=0) | (216=1) | (8854=-1) | (501=1) | (220=-1)	1	4.26643
Transport, Mitochondrial	glyoxylate transport, mitochondrial	glx[c] <=> glx[m]	1	0	---	0	0
Transport, Golgi Apparatus	digalsgalside hs intracellular transport	digalsgalside_hs[c] <=> digalsgalside_hs[g]	1	0	---	0	0
Exchange	Nicotinamide exchange	ncam[e] <=>	1	0	---	-0.05	0
Tryptophan metabolism	5-Hydroxykynurenamine decarboxy-lyase	5hxkyn[c] + h[c] => 5hxkynam[c] + co2[c]	1	0	(1644=0)	0	0
N-Glycan Biosynthesis	mannosyl-oligosaccharide 1,2-alpha-mannosidase, Golgi apparatus	h2o[g] + m6masnB2[g] => m5masnB1[g] + man[g]	1	1	(4121=1) | (10905=1) | (57134=-1)	0	0
Transport, Golgi Apparatus	blood group intracellular transport	fucacgalfucgalacglcgalgluside_hs[g] <=> fucacgalfucgalacglcgalgluside_hs[c]	1	0	---	0	0
Exchange	Carbon monoxide exchange	co[e] <=>	1	0	---	1	1.21718
Glycine, Serine, and Threonine Metabolism	2-Aminoacrylate hydrolysis	2amac[c] + h2o[c] => nh4[c] + pyr[c]	0	0	---	0	9.5216
Cysteine Metabolism	L-sulfolactate transport (cytosol to extracellular)	sl_DASH_L[c] => sl_DASH_L[e]	0	0	---	0	1.5
Blood Group Biosynthesis	fucosyltransferase 3 (galactoside 3(4)-L-fucosyltransferase, Lewis blood group included) 1	galfucgalacglcgalgluside_hs[g] + gdpfuc[g] => fucgalfucgalacglcgalgluside_hs[g] + gdp[g] + h[g]	1	0	(2525=0)	0	0
Transport, Extracellular	L-alanine/L-glutamine Na-dependent exchange (Gln-L in)	ala_DASH_L[c] + gln_DASH_L[e] + na1[e] => ala_DASH_L[e] + gln_DASH_L[c] + na1[c]	0	0	(6510=0)	0	1000
Vitamin B6 Metabolism	pyridoxine 5'-phosphate oxidase	o2[c] + pdx5p[c] <=> h2o2[c] + pydx5p[c]	1	1	(55163=1)	-0.05	0
Chondroitin sulfate degradation	N-acetylgalactosamine-6-sulfatase, lysosomal	cs_d[l] + h2o[l] <=> cs_d_deg1[l] + h[l] + so4[l]	1	0	(5476=1) & (2720=1) & (2588=0) & (4758=0)	0	0
Valine, Leucine, and Isoleucine Metabolism	3-oxoacid CoA-transferase	acac[m] + succoa[m] <=> aacoa[m] + succ[m]	1	0	(5019=0) | (64064=-1)	-54.027	-36.1392
Transport, Extracellular	L-ascorbate transport via facilitated diffusion	ascb_DASH_L[e] <=> ascb_DASH_L[c]	0	0	---	-1000	1000
Glycosylphosphatidylinositol (GPI)-anchor biosynthesis	H6 mannosyltransferase, endoplasmic reticulum	0.1dolmanp_U[r] + m2emgacpail_hs[r] => 0.1dolp_U[r] + h[r] + m3emgacpail_hs[r]	1	0	(80235=0)	0	0
Limonene and pinene degradation	Perillyl aldehyde:NAD+ oxidoreductase	h2o[c] + nad[c] + pylald[c] => 2h[c] + nadh[c] + peracd[c]	1	1	(8854=-1) | (501=1) | (216=1) | (224=1) | (8854=-1) | (223=1) | (8854=-1)	0	0
Transport, Extracellular	beta-Tocopherol (Vit. E) transport	bvite[e] => bvite[c]	1	0	---	0	0
Transport, Endoplasmic Reticular	AMP/ATP transporter, endoplasmic reticulum	amp[r] + atp[c] <=> amp[c] + atp[r]	1	0	---	0	0
Sphingolipid Metabolism	sialytransferase 7 ((alpha-N-acetylneuraminyl 2,3-betagalactosyl-1,3)-N-acetyl galactosaminide alpha-2,6-sialytransferase) F	cmpacna[g] + gt1b_hs[g] => cmp[g] + gq1balpha_hs[g] + h[g]	1	0	(30815=0)	0	0
Exchange	UDP exchange	udp[e] <=>	1	0	---	0	0
Citric Acid Cycle	Citrate lyase	cit[c] => ac[c] + oaa[c]	0	0	(171425=0) | (171425=0)	0	5.20016
Chondroitin sulfate degradation	N-acetylgalactosamine-4-sulfatase, lysosomal	cs_a_deg3[l] + h2o[l] <=> cs_a_deg4[l] + h[l] + so4[l]	1	1	(411=1) | (411=1)	0	0
Steroid Metabolism	Steroid 11-beta-hydroxylase	11docrtsl[m] + h[m] + nadph[m] + o2[m] => crtsl[m] + h2o[m] + nadp[m]	1	0	(1584=0)	0	0
Transport, Nuclear	13-cis-4-oxo-retinoic acid transport, Nuclear	13_DASH_cis_DASH_oretn[c] <=> 13_DASH_cis_DASH_oretn[n]	1	0	---	0	0
Vitamin A Metabolism	retinol dehydrogenase (all-trans)	nad[c] + retinol[c] <=> h[c] + nadh[c] + retinal[c]	0	0	(8608=0) | (5959=0)	-1000	1000
Eicosanoid Metabolism	cytochrome p450 4F8	arachd[r] + h[r] + nadph[r] + o2[r] => 18harachd[r] + h2o[r] + nadp[r]	1	-1	(11283=-1)	0	0
Transport, Endoplasmic Reticular	11-deoxycorticosterone intracellular transport	11docrtstrn[c] <=> 11docrtstrn[r]	1	0	---	0	0
Transport, Extracellular	hydroxyprogesterone transport	aprgstrn[e] <=> aprgstrn[c]	1	0	---	0	0
Exchange	(Gal)4 (Glc)1 (GlcNAc)3 (LFuc)3 (Cer)1 exchange	fucfucfucgalacglc13galacglcgal14acglcgalgluside_hs[e] <=>	1	0	---	0	0
D-arg and D-orn metabolism	D-arginine oxidase, perixosomal	arg_DASH_D[x] + h2o[x] + o2[x] => 5g2oxpt[x] + h2o2[x] + nh4[x]	1	-1	(1610=-1)	0	0
Sphingolipid Metabolism	Lactosylceramide 4-alpha-galactosyltransferase	galgluside_hs[g] + udpgal[g] => h[g] + thcrm_hs[g] + udp[g]	1	-1	(53947=-1)	0	0
Transport, Extracellular	xenobiotic transport	antipyrene[e] <=> antipyrene[c]	1	0	---	0	0
Fatty acid activation	arachidonic acid activation	arachd[c] + atp[c] + coa[c] => amp[c] + arachdcoa[c] + ppi[c]	0	1	(22305=0) | (2181=1) | (2181=1) | (2180=1) | (22305=0) | (2182=1) | (2182=1)	1	1000
Transport, Extracellular	L-cysteine/L-asparagine Na-dependent exchange (Asn-L in)	asn_DASH_L[e] + cys_DASH_L[c] + na1[e] => asn_DASH_L[c] + cys_DASH_L[e] + na1[c]	0	0	(6510=0)	0	1000
Transport, Lysosomal	udp intracellular transport	udp[c] <=> udp[l]	1	0	---	0	0
Glutamate metabolism	Glutamate Decarboxylase	glu_DASH_L[c] + h[c] => 4abut[c] + co2[c]	1	-1	(2571=-1) | (2572=-1) | (2571=-1)	0	0.1
Vitamin A Metabolism	retinyl ester hydrolase (9-cis), extracellular	9_DASH_cis_DASH_retfa[e] + h2o[e] => Rtotal2[e] + h[e] + retinol_DASH_9_DASH_cis[e]	1	0	---	0	0
Fructose and Mannose Metabolism	GDP-D-mannose dehydratase	gdpmann[c] => gdpddman[c] + h2o[c]	1	1	(2762=1)	0	0
Nucleotides	cytidine kinase (ATP)	atp[c] + cytd[c] => adp[c] + cmp[c] + h[c]	0	1	(7371=1) | (83549=0)	1	12.902
Fatty acid activation	fatty-acid--CoA ligase (tetradecanoate)	atp[c] + coa[c] + ttdca[c] => amp[c] + ppi[c] + tdcoa[c]	1	1	(2181=1)	0	0
Exchange	Citrate exchange	cit[e] <=>	0	0	---	0	3.17778
Miscellaneous	Thioredoxin (ubiquinone 10) reductase (NADPH)	h[c] + nadph[c] + q10[c] => nadp[c] + q10h2[c]	1	1	(7296=1) | (7296=1) | (7296=1) | (7296=1)	0	0
Sphingolipid Metabolism	UDP-GlcNAc:betaGal beta-1,3-N-acetylglucosaminyltransferase 3, Golgi apparatus	acglcgalgbside_hs[g] + udpgal[g] => galacglcgalgbside_hs[g] + h[g] + udp[g]	1	0	(10331=0)	0	0
Keratan sulfate biosynthesis	N-acetyllactosaminide beta-1,3-N-acetylglucosaminyltransferase, Golgi apparatus	ksi_pre1[g] + uacgam[g] => h[g] + ksi_pre2[g] + udp[g]	1	0	(11041=0) | (10678=0) | (93010=0) | (10331=0) | (374907=0) | (284208=0) | (374907=0) | (10678=0) | (79369=-1)	0	0
Transport, Mitochondrial	dCTP transport via dGDP antiport	dctp[c] + dgdp[m] => dctp[m] + dgdp[c]	0	0	(60386=0)	0	1000
Transport, Extracellular	calcium / sodium antiporter (1:3), reversible	ca2[c] + 3na1[e] <=> ca2[e] + 3na1[c]	0	0	(6547=0) | (6547=0) | (6547=0) | (6546=-1) | (6547=0) | (6547=0) | (6543=0) | (6547=0)	-1000	1000
Exchange	D-Glucosamine exchange	gam[e] <=>	1	0	---	0	0
Transport, Extracellular	acetoacetate transport via proton symport	acac[e] + h[e] <=> acac[c] + h[c]	0	1	(6566=1) | (9194=0)	-6.6047	-1
Glutamate metabolism	glutamate dehydrogenase (NAD) (mitochondrial)	glu_DASH_L[m] + h2o[m] + nad[m] <=> akg[m] + h[m] + nadh[m] + nh4[m]	0	1	(2747=-1) | (2746=1)	-1000	990.317
Nucleotides	guanylate cyclase	gtp[c] => 35cgmp[c] + ppi[c]	0	0	(2977=-1 & 2983=0) | (4882=-1) | (2982=0 & 2974=0) | (2986=-1) | (4882=-1) | (2984=-1) | (4881=-1) | (2977=-1 & 2974=0) | (3000=-1) | (2982=0 & 2983=0)	0	5.951
Nucleotides	cytidylate kinase (dCMP,dGTP),nuclear	dcmp[n] + dgtp[n] <=> dcdp[n] + dgdp[n]	0	1	(51727=1)	-1000	1000
Transport, Extracellular	xenobiotic transport	nifedipine[e] <=> nifedipine[c]	1	0	---	0	0
Transport, Extracellular	5-formyltetrahydrofolate transport via anion exchange	5fthf[e] + oh1[c] <=> 5fthf[c] + oh1[e]	1	0	(6573=0) | (6573=0)	0	0
Transport, Golgi Apparatus	phosphate transport, Golgi apparatus	pi[g] => pi[c]	1	0	---	0	0
Exchange	4-Nitrophenyl sulfate exchange	4nphsf[e] <=>	1	0	---	0	0
Nucleotides	nucleoside-diphosphate kinase (ATP:UDP), mitochondrial	atp[m] + udp[m] <=> adp[m] + utp[m]	1	0	(4833=0)	0	0
Vitamin A Metabolism	retinol acyltransferase	Rtotal2coa[c] + retinol[c] => coa[c] + retfa[c]	1	0	---	20.5912	176.131
N-Glycan Degradation	beta-galactosidase, lysosomal	2h2o[l] + l2n2m2mn[l] => 2gal[l] + n2m2mn[l]	1	1	(5476=1) & (2720=1) & (2588=0) & (4758=0) | (5476=1) & (2720=1)	0	0
Exchange	Glycerol exchange	glyc[e] <=>	1	0	---	0	0.1
Lysine Metabolism	trimethyllysine dioxygenase	akg[c] + o2[c] + tmlys[c] => 3htmelys[c] + co2[c] + succ[c]	1	0	(55217=0)	0	0
Chondroitin sulfate degradation	N-acetylgalactosamine-4-sulfatase, lysosomal	cs_e[l] + h2o[l] <=> cs_e_deg1[l] + h[l] + so4[l]	1	1	(411=1) | (411=1)	0	0
Exchange	chondroitin sulfate B / dermatan sulfate (IdoA2S-GalNAc4S) proteoglycan exchange	cspg_b[e] <=>	1	0	---	0	0
Lysine Metabolism	histone-lysine N-methyltransferase, nuclear	Ndmelys[n] + amet[n] => Ntmelys[n] + ahcys[n]	1	1	(387893=1) | (58508=0) | (83852=0) | (80854=0) | (9869=0) | (84444=0) | (10919=1) | (6839=0) | (10919=1) | (79723=1) | (58508=0) | (79813=0)	0	0
Glycolysis/Gluconeogenesis	ethanol monooxygenase	etoh[c] + h[c] + nadph[c] + o2[c] => acald[c] + 2h2o[c] + nadp[c]	1	0	(1571=0)	0	0
Aminosugar Metabolism	phosphoacetylglucosamine mutase	acgam6p[c] <=> acgam1p[c]	1	0	(5238=0)	2	7.951
Folate Metabolism	Gamma-glutamyl hydrolase (6DHF), lysosomal	6dhf[l] + h2o[l] => 5dhf[l] + glu_DASH_L[l]	0	1	(8836=1)	1	3.3804
R Group Synthesis	R total flux	R4coa_hs[c] => Rtotalcoa[c]	0	0	---	0	2.92599
Tryptophan metabolism	2-oxoadipate shuttle (cytosol/mitochondria)	2oxoadp[c] + akg[m] <=> 2oxoadp[m] + akg[c]	0	-1	(89874=-1)	0	0.1
Lysine Metabolism	glycine hydroxymethyltransferase, mitochondrial	3htmelys[m] + h[m] => 4tmeabut[m] + gly[m]	1	1	(6472=1)	0	0
Transport, Extracellular	fatty acid transport via diffusion	strdnc[e] <=> strdnc[c]	1	0	---	0	0
Blood Group Biosynthesis	Galactoside 2-alpha-L-fucosyltransferase 1	galacglcgal14acglcgalgluside_hs[g] + gdpfuc[g] => fucgalacglcgal14acglcgalgluside_hs[g] + gdp[g] + h[g]	1	-1	(2523=-1)	0	0
Transport, Peroxisomal	fatty acid intracellular transport	lgnccoa[c] <=> lgnccoa[x]	1	0	---	0	0
N-Glycan Biosynthesis	mannosidase II, endoplasmic reticulum (g1m7masnC-producing)	g1m8masn[r] + h2o[r] => g1m7masnC[r] + man[r]	1	0	---	0	0
Transport, Extracellular	H+/K+ gastric/non-gastric P-ATPase and ABC ATPase	atp[c] + h2o[c] + k[e] => adp[c] + h[e] + k[c] + pi[c]	1	-1	(495=-1 & 496=-1)	0	0.1
Transport, Extracellular	pyridoxamine transport via diffusion	pydam[e] <=> pydam[c]	1	0	---	-0.05	0
Cholesterol Metabolism	dimethylallyltranstransferase	dmpp[c] + ipdp[c] => grdp[c] + ppi[c]	1	0	(9453=0)	0	0
Glycosylphosphatidylinositol (GPI)-anchor biosynthesis	H8 transamidase, endoplasmic reticulum	gpi_hs[r] + pre_prot[r] => gpi_prot_hs[r] + gpi_sig[r]	1	0	(10026=0) & (128869=0) & (8733=0) & (94005=0) & (51604=1)	0	0
Taurine and hypotaurine metabolism	Hypotaurine oxidase	2h[c] + 2hyptaur[c] + o2[c] => 2taur[c]	0	0	---	0	0.75
N-Glycan Biosynthesis	dolichyl-phosphate-glucose-glycolipid alpha-glucosyltransferase (liver)	0.1dolglcp_L[r] + 0.1g2m8mpdol_L[r] => 0.1dolp_L[r] + 0.1g3m8mpdol_L[r] + h[r]	1	0	(84920=0)	0	0
	dCTP demand	dctp[m] =>	0	0	---	0	0.901187
Transport, Extracellular	D-glucose transport in via proton symport	glc_DASH_D[e] + h[e] <=> glc_DASH_D[c] + h[c]	1	-1	(6524=-1)	-0.1	0.1
Blood Group Biosynthesis	Galactoside 2-alpha-L-fucosyltransferase 1	galacglcgalgluside_hs[g] + gdpfuc[g] => fucgalacglcgalgluside_hs[g] + gdp[g] + h[g]	1	-1	(2523=-1)	0	0
Pyrimidine Catabolism	5'-nucleotidase (dCMP)	dcmp[c] + h2o[c] => dcyt[c] + pi[c]	0	0	(93034=0) | (30833=0) | (93034=0)	0	14.802
O-Glycan Biosynthesis	Core 5 alpha-GalNAc-transferase, Golgi apparatus	Tn_antigen[g] + udpacgal[g] => core5[g] + h[g] + udp[g]	1	0	---	0	0
Fatty acid oxidation	Beta oxidation of long chain fatty acid	coa[m] + dmnoncoa[m] + h2o[m] + nad[m] => accoa[m] + dmhptcoa[m] + h[m] + nadh[m]	1	1	(34=1)	0	0
Glycolysis/Gluconeogenesis	triose-phosphate isomerase	dhap[c] <=> g3p[c]	1	1	(7167=1) | (286016=0)	33.5227	44.5167
Transport, Golgi Apparatus	galgluside hs intracellular transport	galgluside_hs[c] <=> galgluside_hs[g]	1	0	---	0	0
Transport, Peroxisomal	alkyl glycerol phosphate transport	akdhap_hs[c] <=> akdhap_hs[x]	1	0	---	0	0
Transport, Endoplasmic Reticular	glucuronidated compound transport	tststeroneglc[c] <=> tststeroneglc[r]	1	0	---	0	0
Keratan sulfate biosynthesis	beta-galactoside alpha-2,3-sialyltransferase	cmpacna[g] + ksii_core4_pre1[g] => cmp[g] + h[g] + ksii_core4_pre2[g]	1	0	(6484=-1) | (6482=0) | (6483=0) | (6482=0)	0	0
Exchange	fatty acid 11-cis-retinol exchange	11_DASH_cis_DASH_retfa[e] <=>	1	0	---	0	0
Exchange	D-Xylose exchange	xyl_DASH_D[e] <=>	1	0	---	0	0
Tryptophan metabolism	L-Kynurenine:2-oxoglutarate aminotransferase	Lkynr[c] + akg[c] => 4aphdob[c] + glu_DASH_L[c]	1	0	(51166=0) | (883=0) | (51166=0)	0	0
Nucleotides	thioredoxin reductase (NADPH)	h[c] + nadph[c] + trdox[c] => nadp[c] + trdrd[c]	1	1	(7296=1) | (7296=1) | (7296=1) | (7296=1)	4	6.85648
Glyoxylate and Dicarboxylate Metabolism	hydroxypyruvate decarboxylase, mitochondria	h[m] + hpyr[m] => co2[m] + gcald[m]	1	0	---	0	0
Tyrosine metabolism	4-[(1R)-1-Hydroxy-2-(methylamino)ethyl]-1,2-benzenediol:oxygen oxidoreductase(deaminating)(flavin-containing)	adrnl[c] + h2o[c] + o2[c] => 34dhmald[c] + h2o2[c] + mma[c]	0	0	(4128=0) | (4129=0)	0	0
Heme Biosynthesis	coproporphyrinogen oxidase (O2 required)	cpppg3[c] + 2h[c] + o2[c] => 2co2[c] + 2h2o[c] + pppg9[c]	1	1	(1371=1)	1	1.21718
Exchange	Thymine exchange	thym[e] <=>	0	0	---	0	0.973906
Exchange	tetracosapentaenoic acid, n-6 exchange	tetpent6[e] <=>	1	0	---	0	0
Folate Metabolism	Gamma-glutamyl hydrolase (6DHF), extracellular	6dhf[e] + h2o[e] => 5dhf[e] + glu_DASH_L[e]	1	1	(8836=1)	0	0
Fatty acid oxidation	Beta oxidation of med/long chain fatty acid	3coa[m] + 3fad[m] + 3h2o[m] + 3nad[m] + occoa[m] => 4accoa[m] + 3fadh2[m] + 3h[m] + 3nadh[m]	1	1	(35=0) | (34=1)	1	4.19564
Transport, Extracellular	retinoic acid transport	retn[c] <=> retn[e]	1	0	---	0	0
Nucleotides	adenylate kinase (d form)	damp[c] + datp[c] <=> 2dadp[c]	1	-1	(26289=-1) | (26289=-1)	-0.1	0.1
Chondroitin / heparan sulfate biosynthesis	chondroitin 4-sulfotransferase, Golgi apparatus	cs_c_COMMA_d_COMMA_e_pre1[g] + 2paps[g] => cs_e_pre2[g] + 2h[g] + 2pap[g]	1	0	---	0	0
Transport, Mitochondrial	Beta-alanine reversible mitochondrial transport (diffusion)	ala_DASH_B[c] <=> ala_DASH_B[m]	1	0	---	1	2.936
Keratan sulfate degradation	beta-galactosidase, lysosomal	h2o[l] + ksii_core2_deg5[l] => gal[l] + ksii_core2_deg6[l]	1	1	(5476=1) & (2720=1) & (2588=0) & (4758=0) | (5476=1) & (2720=1)	0	0
Transport, Endoplasmic Reticular	sph1p intracellular transport	sph1p[c] <=> sph1p[r]	1	0	---	0	0.1
Steroid Metabolism	Cytochrome P450 17A1	17ahprgnlone[r] + h[r] + nadph[r] + 0.5o2[r] => acald[r] + dhea[r] + h2o[r] + nadp[r]	1	-1	(1586=-1)	0	0
Transport, Extracellular	L-phenylalanine transport in via sodium symport	na1[e] + phe_DASH_L[e] => na1[c] + phe_DASH_L[c]	1	1	(6542=1) | (81539=1) | (11254=1) | (54407=1) | (84889=0) | (55089=-1) | (6541=1)	1	1000
Carnitine shuttle	carnitine O-palmitoyltransferase	crn[c] + hexccoa[c] => coa[c] + hexccrn[c]	1	0	(1375=0) | (1375=0) | (1375=0) | (126129=0) | (1374=0) | (1375=0)	0	0
Transport, Extracellular	urate export from cytosol	urate[c] => urate[e]	0	0	---	1	1.53755
Fatty acid oxidation	Beta oxidation of fatty acid	5coa[m] + 3fad[m] + 5h2o[m] + lnlccoa[m] + 5nad[m] => 5accoa[m] + 3fadh2[m] + 5h[m] + 5nadh[m] + occoa[m]	1	1	(34=1) | (35=0)	0	0
Folate Metabolism	methylenetetrahydrofolate dehydrogenase (NAD), mitochondrial	mlthf[m] + nad[m] <=> methf[m] + nadh[m]	0	1	(10797=1)	-998.163	1000
Exchange	Nicotinate exchange	nac[e] <=>	1	0	---	0	0
Transport, Extracellular	L-alanine/L-asparagine Na-dependent exchange (Asn-L in)	ala_DASH_L[c] + asn_DASH_L[e] + na1[e] => ala_DASH_L[e] + asn_DASH_L[c] + na1[c]	0	0	(6510=0)	0	1000
Glycosylphosphatidylinositol (GPI)-anchor biosynthesis	H7 mannosyltransferase, endoplasmic reticulum	0.1dolmanp_L[r] + em2emgacpail_hs[r] => 0.1dolp_L[r] + h[r] + mem2emgacpail_hs[r]	1	0	(80235=0)	0	0
	DM datp(n)	datp[n] =>	0	0	---	0	0.421229
Carnitine shuttle	carnitine octadecenoyl transferase	crn[c] + odecoa[c] => coa[c] + odecrn[c]	0	0	(126129=0) | (1375=0) | (1374=0) | (1375=0) | (1375=0) | (1375=0)	0	1.20111
Transport, Mitochondrial	11-deoxycortisol intracellular transport	11docrtsl[c] <=> 11docrtsl[m]	1	0	---	0	0
Sphingolipid Metabolism	Beta-1,3-galactosyltransferase 4	ga2_hs[g] + udpgal[g] => ga1_hs[g] + h[g] + udp[g]	1	0	(8705=0)	0	0
Fatty acid elongation	fatty acyl-CoA desaturase (n-C24:5CoA -> n-C24:6CoA)	h[c] + nadh[c] + o2[c] + tetpent3coa[c] => 2h2o[c] + nad[c] + tethex3coa[c]	1	0	(9415=0)	0	0
Exchange	Inosine exchange	ins[e] <=>	0	0	---	0	1.31624
Tyrosine metabolism	S-Adenosyl-L-methionine:catechol O-methyltransferase	adrnl[c] + amet[c] => ahcys[c] + h[c] + mepi[c]	1	0	(118881=0)	0	0
N-Glycan Biosynthesis	Endomannosidase (glc2man-producing), Golgi apparatus	g2m8masn[g] + h2o[g] => glc2man[g] + m7masnA[g]	1	0	---	0	0
Fatty acid elongation	fatty-acyl-CoA synthase (n-C16:0CoA)	3h[c] + malcoa[c] + 2nadph[c] + tdcoa[c] => co2[c] + coa[c] + h2o[c] + 2nadp[c] + pmtcoa[c]	0	0	(2194=0)	0	5.24206
Blood Group Biosynthesis	Alpha-(1,3)-fucosyltransferase	acngal14acglcgalgluside_hs[g] + gdpfuc[g] => fucacngal14acglcgalgluside_hs[g] + gdp[g] + h[g]	1	-1	(10690=-1)	0	0
Transport, Extracellular	benzoate transport (diffusion)	bz[e] <=> bz[c]	1	0	---	0	0
Exchange	Dehydroascorbate exchange	dhdascb[e] <=>	1	0	---	0	0
Tyrosine metabolism	Tyramine Sulfotransferase	paps[c] + tym[c] => h[c] + pap[c] + tymsf[c]	1	0	(6818=0) | (6818=0) | (6817=0) | (6817=0) | (6817=0) | (6818=0) | (6817=0) | (6817=0)	0	0
Blood Group Biosynthesis	UDP-GlcNAc:betaGal beta-1,3-N-acetylglucosaminyltransferase 3, Golgi apparatus	acgalfuc12gal14acglcgalgluside_hs[g] + udpgal[g] => galacgalfuc12gal14acglcgalgluside_hs[g] + h[g] + udp[g]	1	0	(10331=0)	0	0
Transport, Endoplasmic Reticular	testosterone intracellular transport	tststerone[r] <=> tststerone[c]	1	0	---	0	0
Propanoate Metabolism	2-methylisocitrate dehydratase	2mcacn[c] + h2o[c] <=> micit[c]	1	0	---	0	0
Vitamin A Metabolism	retinol dehydrogenase (9-cis,NADPH)	nadp[c] + retinol_DASH_9_DASH_cis[c] <=> h[c] + nadph[c] + retinal_DASH_cis_DASH_9[c]	0	1	(195814=0) | (112724=0) | (145226=0) | (51109=1) | (57665=0) | (50700=-1)	-1000	1000
Lysine Metabolism	L-aminoadipate-semialdehyde dehydrogenase (NADH), mitochondrial	L2aadp6sa[m] + h2o[m] + nad[m] => L2aadp[m] + 2h[m] + nadh[m]	1	0	---	0	0.1
Exchange	L-Asparagine exchange	asn_DASH_L[e] <=>	0	0	---	-0.5	0.835942
Transport, Mitochondrial	5,6,7,8-Tetrahydrofolate transport, diffusion, mitochondrial	thf[c] <=> thf[m]	0	0	---	-37.1642	23.6894
Transport, Extracellular	lactose transport from Golgi to extracellular (via vesicle)	lcts[g] => lcts[e]	1	0	---	0	0
Exchange	Digalactosylceramidesulfate exchange	digalsgalside_hs[e] <=>	1	0	---	0	0
Keratan sulfate biosynthesis	beta-N-acetylglucosaminylglycopeptide beta-1,4-galactosyltransferase, Golgi	ksi_pre14[g] + udpgal[g] => h[g] + ksi_pre15[g] + udp[g]	1	1	(9334=0) | (2683=0) | (8703=1) | (8704=0) | (8704=0)	0	0
Transport, Endoplasmic Reticular	glucosaminyl-acylphosphatidylinositol ER flippase	gacpail_hs[c] => gacpail_hs[r]	1	0	---	0	0
Transport, Extracellular	deoxyadenosine transport via diffusion	dad_DASH_2[e] <=> dad_DASH_2[c]	0	0	---	-1.8807	0
Arginine and Proline Metabolism	Proline dehydrogenase (m)	fad[m] + pro_DASH_L[m] => 1pyr5c[m] + fadh2[m] + h[m]	0	0	(5625=0)	0	11.902
Heparan sulfate degradation	N-acetylglucosamine-6-sulfatase, lysosomal	h2o[l] + hs[l] <=> h[l] + hs_deg1[l] + so4[l]	1	1	(2799=1)	0	0
Inositol Phosphate Metabolism	phosphatidylinositol 3-phosphate 4-kinase, nuclear	atp[n] + pail3p_hs[n] => adp[n] + h[n] + pail34p_hs[n]	0	0	---	0	0.386802
Transport, Extracellular	hydroxylated estrogen derivative transport	hestratriol[c] <=> hestratriol[e]	1	0	---	0	0
Glutathione Metabolism	glutathione peridoxase	2gthrd[c] + h2o2[c] <=> gthox[c] + 2h2o[c]	1	1	(7001=0) | (5052=0) | (2877=1) | (2876=1) | (5052=0) | (2876=1) | (5052=0) | (7001=0) | (2879=1) | (7001=0)	1	3.81631
Transport, Extracellular	K+-Cl- cotransport	cl[e] + k[e] <=> cl[c] + k[c]	0	0	(10723=0) | (57468=0) | (9990=0) | (6560=0)	-1000	1000
Transport, Lysosomal	choline phosphate intracellular transport	cholp[c] <=> cholp[l]	1	0	---	-0.1	0
	DM dctp(n)	dctp[n] =>	0	0	---	0	0.565816
Transport, Extracellular	Dopamine 3-0-sulfate transport (diffusion)	dopasf[c] => dopasf[e]	0	0	---	0	0
Pyrimidine Catabolism	5'-nucleotidase (CMP)	cmp[c] + h2o[c] => cytd[c] + pi[c]	1	0	(51251=0)	2	13.902
Transport, Extracellular	ribitol transport via passive diffusion	rbt[c] => rbt[e]	1	0	---	0	0
Valine, Leucine, and Isoleucine Metabolism	leucine transaminase, mitochondrial	akg[m] + leu_DASH_L[m] <=> 4mop[m] + glu_DASH_L[m]	0	0	(587=0)	-48.108	-0.5
Glycine, Serine, and Threonine Metabolism	glycine-cleavage complex (lipoamide), mitochondrial	dhlam[m] + nad[m] <=> h[m] + lpam[m] + nadh[m]	0	0	(275=0) & (1738=1) & (2731=1) & (2653=0)	0	22.9561
Starch and Sucrose Metabolism	alpha-amylase, extracellular (strch1 -> strch2)	8h2o[e] + strch1[e] => 8glc_DASH_D[e] + strch2[e]	1	0	(6520=0) | (280=0) | (278=0) | (276=0) | (277=0) | (6519=0 & 11136=0) | (276=0) | (279=0)	0	0
Transport, Mitochondrial	choline transport via diffusion (cytosol to mitochondria)	chol[c] <=> chol[m]	0	0	---	-1.59085	0.566693
Chondroitin / heparan sulfate biosynthesis	chondroitin 6-sulfotransferase, Golgi apparatus	cs_a_COMMA_b_COMMA_e_pre1[g] + 2paps[g] => cs_e_pre2[g] + 2h[g] + 2pap[g]	1	0	(56548=0)	0	0
Lysine Metabolism	delta1-piperideine-2-carboxylate reductase, perixosomal	1pipdn2c[x] + h[x] + nadh[x] => Lpipecol[x] + nad[x]	1	0	---	0	0.1
Transport, Endoplasmic Reticular	phosphatidylserine scramblase	ps_hs[c] <=> ps_hs[r]	1	0	---	0	0
Transport, Nuclear	phosphatidylinositol 4,5-bisphosphate nuclear transport (diffusion)	pail45p_hs[c] <=> pail45p_hs[n]	0	0	---	-0.386802	12.902
Transport, Extracellular	gq1balpha hs transport	gq1balpha_hs[c] <=> gq1balpha_hs[e]	1	0	---	0	0
Pyruvate Metabolism	D-lactate dehydrogenase	lac_DASH_D[c] + nad[c] <=> h[c] + nadh[c] + pyr[c]	0	0	(197257=0) | (197257=0)	-10.8688	6.951
Heme Biosynthesis	5-Aminolevulinate mitochondrial transport	5aop[c] <=> 5aop[m]	1	0	---	-9.73743	-8
Transport, Mitochondrial	guanosine facilated transport in mitochondria	gsn[c] <=> gsn[m]	1	1	(2030=1)	0	0
Arginine and Proline Metabolism	D-proline oxidase, perixosomal	o2[x] + pro_DASH_D[x] => 1p2cbxl[x] + h2o2[x] + h[x]	1	-1	(1610=-1)	0	0
Keratan sulfate degradation	beta-N-acetylhexosaminidase A, lysosomal	2h2o[l] + ksi_deg15[l] => acgam[l] + h[l] + ksi_deg17[l] + so4[l]	1	0	(3073=0) | (3073=0 & 3074=1)	0	0
Taurine and hypotaurine metabolism	cysteinesulfinic acid oxidase	23sala[c] + 2h[c] + o2[c] => 2Lcyst[c]	0	0	---	0	0.25
Pentose Phosphate Pathway	transketolase	e4p[c] + xu5p_DASH_D[c] <=> f6p[c] + g3p[c]	0	1	(7086=1) | (84076=0) | (8277=0)	-2.21883	5.53448
Sphingolipid Metabolism	Alpha-N-acetylgalactosaminide alpha-2,6-sialyltransferase 2	cmpacna[g] + gt1c_hs[g] => cmp[g] + gq1c_hs[g] + h[g]	1	-1	(10610=-1)	0	0
Transport, Nuclear	O2 nuclear transport	o2[c] <=> o2[n]	0	0	---	-0.543401	-0.35
Glycerophospholipid Metabolism	choline phosphatase	h2o[g] + pchol_hs[g] => chol[g] + h[g] + pa_hs[g]	1	1	(5337=1)	0	0
Exchange	pentaglutamyl folate (THF) exchange	5thf[e] <=>	1	0	---	0	0
Transport, Mitochondrial	L-proline transport, mitochondrial	pro_DASH_L[c] <=> pro_DASH_L[m]	0	0	---	-3.43354	0
Glycerophospholipid Metabolism	phospholipase A2	h2o[c] + pchol_hs[c] => Rtotal2[c] + h[c] + lpchol_hs[c]	0	0	(8398=-1) | (5320=0) | (8398=-1)	0	6.951
Transport, Mitochondrial	dATP transport via dUDP antiport	datp[c] + dudp[m] => datp[m] + dudp[c]	0	0	(60386=0)	0	1000
Transport, Mitochondrial	dGTP transport via dUDP antiport	dgtp[c] + dudp[m] => dgtp[m] + dudp[c]	0	0	(60386=0)	0	1000
Exchange	4-Pyridoxate exchange	4pyrdx[e] <=>	1	0	---	0	0.05
Transport, Mitochondrial	Malate:sulfate antiport, mitochondrial	mal_DASH_L[c] + so4[m] <=> mal_DASH_L[m] + so4[c]	0	1	(1468=1)	-1000	1000
Exchange	6 beta hydroxy testosterone exchange	6htststerone[e] <=>	1	0	---	0	0
Keratan sulfate degradation	beta-galactosidase, lysosomal	2h2o[l] + ksi_deg5[l] => 2gal[l] + ksi_deg6[l]	1	1	(5476=1) & (2720=1) & (2588=0) & (4758=0) | (5476=1) & (2720=1)	0	0
N-Glycan Biosynthesis	Dolichol kinase, human (liver)	ctp[c] + 0.1dolichol_L[c] => cdp[c] + 0.1dolp_L[c] + h[c]	0	0	---	0	3.96733
Arginine and Proline Metabolism	N4-Acetylaminobutanal:NAD+ oxidoreductase (m)	h2o[m] + n4abutn[m] + nad[m] => 4aabutn[m] + 2h[m] + nadh[m]	1	1	(217=1) | (8659=1) | (219=1)	0	0
Fatty Acid Metabolism	Acetyl-CoA ACP transacylase	ACP[c] + accoa[c] <=> acACP[c] + coa[c]	1	0	(2194=0)	0	0
Exchange	Hexadecanoate (n-C16:0) exchange	hdca[e] <=>	0	0	---	0	0.502514
Chondroitin / heparan sulfate biosynthesis	heparan glucuronyltransferase II	hs_pre5[g] + udpglcur[g] => h[g] + hs_pre6[g] + udp[g]	1	1	(2131=1 & 2132=1) | (2131=1 & 2132=1)	0	0
Cysteine Metabolism	Cyanide sulfurtransferase, mitochondrial	cyan[m] + tsul[m] => h[m] + so3[m] + tcynt[m]	1	0	(7263=0)	0	0
Transport, Mitochondrial	pregnenolone intracellular transport	prgnlone[c] <=> prgnlone[m]	1	0	---	0	0
Aminosugar Metabolism	N-Acetylneuraminate 9-phosphate pyruvate-lyase (pyruvate-phosphorylating)	acmanap[c] + h2o[c] + pep[c] => acnamp[c] + pi[c]	1	1	(54187=1)	1	6.951
Folate Metabolism	Gamma-glutamyl hydrolase (10FTHF7GLU), lysosomal	10fthf7glu[l] + h2o[l] => 10fthf6glu[l] + glu_DASH_L[l]	1	1	(8836=1)	1	2.98367
Transport, Extracellular	L-asparagine transport in via sodium symport	asn_DASH_L[e] + na1[e] => asn_DASH_L[c] + na1[c]	0	1	(81539=1) | (11254=1) | (54407=1) | (55089=-1)	1	1000
N-Glycan Biosynthesis	dolichyl-phosphate-glucose-glycolipid alpha-glucosyltransferase (uterus)	0.1dolglcp_U[r] + 0.1g1m8mpdol_U[r] => 0.1dolp_U[r] + 0.1g2m8mpdol_U[r] + h[r]	1	1	(79053=1) | (79053=1) | (79053=1)	0	0
Ascorbate and Aldarate Metabolism	2,3-dioxo-L-gulonate:hydrogen peroxide oxireductase	23doguln[c] + h2o[c] => eryth[c] + h[c] + oxa[c]	1	0	---	0	0
Fatty acid elongation	fatty acyl-CoA desaturase (n-C20:3CoA -> n-C20:4CoA)	dlnlcgcoa[c] + h[c] + nadh[c] + o2[c] => arachdcoa[c] + 2h2o[c] + nad[c]	1	0	(3992=0)	0	0
Transport, Extracellular	inositol transport via sodium symport	inost[e] + 2na1[e] <=> inost[c] + 2na1[c]	0	0	(115584=0)	-1000	1000
Taurine and hypotaurine metabolism	Cysteamine oxygenase	cysam[c] + o2[c] => 2h[c] + hyptaur[c]	0	0	---	0	1.5
Transport, Golgi Apparatus	gp1calpha hs intracellular transport	gp1calpha_hs[c] <=> gp1calpha_hs[g]	1	0	---	0	0
O-Glycan Biosynthesis	Core 6 beta-GlcNAc-transferase A, Golgi apparatus	Tn_antigen[g] + uacgam[g] => core6[g] + h[g] + udp[g]	1	-1	(2650=-1)	0	0
Transport, Extracellular	gp1calpha hs transport	gp1calpha_hs[c] <=> gp1calpha_hs[e]	1	0	---	0	0
Transport, Endoplasmic Reticular	carbamoyl phosphate transport, endoplasmic reticulum	cbp[c] + pi[c] + ppi[c] <=> cbp[r] + pi[r] + ppi[r]	1	0	---	0	0
Citric Acid Cycle	Isocitrate dehydrogenase (NADP+)	icit[x] + nadp[x] => akg[x] + co2[x] + nadph[x]	1	1	(3417=1)	0	0
Miscellaneous	Peroxidase (multiple substrates)	h2o2[l] + meoh[l] => fald[l] + 2h2o[l]	1	-1	(4353=-1)	0	0.1
Glycerophospholipid Metabolism	Glycerophosphodiester phosphodiesterase (Glycerophosphocholine)	g3pc[c] + h2o[c] => chol[c] + glyc3p[c] + h[c]	1	0	---	0.665596	6.951
Transport, Golgi Apparatus	phosphatidate scramblase	pa_hs[c] <=> pa_hs[g]	1	0	---	0	0
Tryptophan metabolism	3-hydroxyacyl-CoA dehydratase (3-hydroxybutanoyl-CoA) (perioxisome)	3hbcoa[x] <=> b2coa[x] + h2o[x]	1	1	(1891=1) | (1962=0)	0	0
Exchange	(S)-Glycerate exchange	glyc_DASH_S[e] <=>	0	0	---	1	3.36241
Triacylglycerol Synthesis	glycerol-3-phosphate acyltransferase	Rtotalcoa[m] + glyc3p[m] => alpa_hs[m] + coa[m]	1	0	(57678=0)	0	0
Carnitine shuttle	carnitine O-palmitoyltransferase	crn[c] + dlnlcgcoa[c] => coa[c] + dlnlcgcrn[c]	1	0	(1375=0) | (1375=0) | (1375=0) | (126129=0) | (1374=0) | (1375=0)	0	0
Exchange	Thromboxane A2 exchange	txa2[e] <=>	1	0	---	0	0
Transport, Extracellular	D-aspartate transport via Na, H symport and K antiport	asp_DASH_D[e] + h[e] + k[c] + 3na1[e] => asp_DASH_D[c] + h[c] + k[e] + 3na1[c]	1	0	(6511=-1) | (6505=-1) | (6507=-1) | (6506=0) | (6512=-1)	0	0
Transport, Peroxisomal	D-aspartate transport, peroxisomal	asp_DASH_D[x] <=> asp_DASH_D[c]	1	0	---	0	0
Steroid Metabolism	Steryl-sulfatase	estrones[c] + h2o[c] => estrone[c] + h[c] + so4[c]	1	-1	(412=-1)	0	0.1
N-Glycan Biosynthesis	Glycolipid 1,2-alpha-D-mannosyltransferase (liver)	gdpmann[c] + 0.1m2mpdol_L[c] => gdp[c] + h[c] + 0.1m3mpdol_L[c]	1	0	---	0	0
Sphingolipid Metabolism	Alpha-N-acetylgalactosaminide alpha-2,6-sialyltransferase 2	cmpacna[g] + gm1a_hs[g] => cmp[g] + gd1b2_hs[g] + h[g]	1	-1	(10610=-1)	0	0
Exchange	keratan sulfate II (core 2-linked) exchange	ksii_core2[e] <=>	1	0	---	0	0
Glycerophospholipid Metabolism	alkyl glycerol phosphate hydrolase	ak2gp_hs[c] + h2o[c] => ak2g_hs[c] + pi[c]	1	0	---	0	0
Inositol Phosphate Metabolism	inositol-1,3,4-trisphosphate 6-kinase	atp[c] + mi134p[c] => adp[c] + h[c] + mi1346p[c]	1	0	---	0	0
Ubiquinone Biosynthesis	Ubiquinone biosynthesis monooxgenase COQ6	2dp6mep[m] + o2[m] => 2dp6mobq[m] + h2o[m]	1	0	(51004=0) | (51004=0)	0	0
Transport, Endoplasmic Reticular	NAD transporter, endoplasmic reticulum	nad[r] => nad[c]	0	0	---	0	1000
Carnitine shuttle	carnitine O-palmitoyltransferase	crn[c] + lnlccoa[c] => coa[c] + lnlccrn[c]	1	0	(1375=0) | (1375=0) | (1375=0) | (126129=0) | (1374=0) | (1375=0)	0	0
Transport, Lysosomal	acgbgbside hs intracellular transport	acgbgbside_hs[c] <=> acgbgbside_hs[l]	1	0	---	0	0
Exchange	Pyridoxal exchange	pydx[e] <=>	1	0	---	-0.05	0
Transport, Extracellular	fatty acid transport via diffusion	clpnd[e] <=> clpnd[c]	1	0	---	0	0
Bile Acid Biosynthesis	alpha-methylacyl-CoA racemase	cholcoar[x] => cholcoas[x]	0	0	(23600=0) | (23600=0)	1	1.08094
Aminosugar Metabolism	N-acetylglucosamine 2-epimerase	acgam[c] <=> acmana[c]	0	-1	(5973=-1)	-5.951	0
Exchange	Cytidine exchange	cytd[e] <=>	0	0	---	0	0.621361
Fatty acid activation	fatty-acid--CoA ligase	atp[c] + coa[c] + ptdca[c] <=> amp[c] + ppi[c] + ptdcacoa[c]	1	1	(22305=0) | (2182=1) | (2180=1) | (2181=1) | (2181=1) | (22305=0)	0	0
	DM dsT antigen(g)	dsT_antigen[g] =>	1	0	---	0	0
Alkaloid biosynthesis II	Carboxylesterase (cocaine) (er)	coke[r] + h2o[r] => bz[r] + egme[r] + h[r]	1	0	(8824=0)	0	0
Carnitine shuttle	pentadecanoate transport into the mitochondria	ptdcacrn[c] => ptdcacrn[m]	1	0	(788=0)	0	0
Transport, Extracellular	L-methionine transport in via sodium symport	met_DASH_L[e] + na1[e] => met_DASH_L[c] + na1[c]	1	1	(81539=1) | (11254=1) | (54407=1) | (6584=0)	1	1000
Transport, Peroxisomal	ATP transporter, peroxisomal	atp[c] <=> atp[x]	1	0	---	38	40.0109
Transport, Lysosomal	V-type ATPase, H+ transporting, lysosomal	atp[c] + h2o[c] + 3h[c] => adp[c] + 4h[l] + pi[c]	0	0	...	0.475	1.04791
Carnitine shuttle	carnitine O-stearoyl transferase	crn[c] + stcoa[c] => coa[c] + stcrn[c]	1	0	(1375=0) | (1375=0) | (126129=0) | (1375=0) | (1374=0) | (1375=0)	1	2.28109
Nucleotides	cytidylate kinase (dCMP,dATP)	datp[c] + dcmp[c] <=> dadp[c] + dcdp[c]	0	1	(51727=1)	-1000	1000
Fatty acid activation	fatty-acid--CoA ligase	atp[c] + coa[c] + hpdca[c] <=> amp[c] + hpdcacoa[c] + ppi[c]	1	1	(22305=0) | (2182=1) | (2180=1) | (2181=1) | (2181=1) | (22305=0)	0	0
Transport, Extracellular	Choline uniport	chol[e] <=> chol[c]	0	0	(6582=-1) | (6584=0) | (6582=-1)	-1.74706	0.25
Chondroitin / heparan sulfate biosynthesis	chondroitin glucuronyltransferase II, Golgi apparatus	cs_c_COMMA_d_COMMA_e_pre1[g] + udpglcur[g] => cs_c_pre2[g] + h[g] + udp[g]	1	1	(54480=0) | (337876=0) | (79586=1) & (22856=1)	0	0
Exchange	Sulfate derivative of norepinephrine exchange	nrpphrsf[e] <=>	0	0	---	0	0
Inositol Phosphate Metabolism	phosphatidylinositol 3-phosphate 5-kinase	atp[c] + pail3p_hs[c] => adp[c] + h[c] + pail35p_hs[c]	1	1	(8394=1) | (23396=0) | (8395=0)	1	4.96734
Transport, Extracellular	25-hydroxyvitamin D2 transport in cytoplasm	25hvitd2[e] => 25hvitd2[c]	0	0	---	0	1000
Transport, Golgi Apparatus	gd1c hs intracellular transport	gd1c_hs[c] <=> gd1c_hs[g]	1	0	---	0	0
Sphingolipid Metabolism	Beta-1,4 N-acetylgalactosaminyltransferase	gd3_hs[g] + udpacgal[g] => gd2_hs[g] + h[g] + udp[g]	1	-1	(2583=-1)	0	0
Pyruvate Metabolism	alcohol dehydrogenase (L-1,2-propanediol)	12ppd_DASH_S[c] + nad[c] => h[c] + lald_DASH_L[c] + nadh[c]	1	1	(130=1) | (125=-1) | (124=-1) | (128=0) | (126=-1) | (284273=0) | (126=-1 & 124=-1) | (127=0) | (125=-1 & 124=-1) | (137872=0) | (284273=0) | (125=-1 & 126=-1) | (131=0)	2	1000
Transport, Mitochondrial	fumarate transport, mitochondrial	fum[c] + pi[m] <=> fum[m] + pi[c]	0	1	(1468=1)	-1000	1000
Galactose metabolism	b-galactosidase,lysosomal	h2o[l] + lcts[l] => gal[l] + glc_DASH_D[l]	1	1	(5476=1) & (2720=1) & (2588=0) & (4758=0) | (5476=1) & (2720=1)	0	0
Blood Group Biosynthesis	ABO blood group (transferase A, alpha 1-3-N-acetylgalactosaminyltransferase; transferase B, alpha 1-3-galactosyltransferase)	fucfucgalacglcgalacglcgal14acglcgalgluside_hs[g] + 2udpgal[g] => galgalfucfucgalacglcgalacglcgal14acglcgalgluside_hs[g] + 2h[g] + 2udp[g]	1	-1	(28=-1)	0	0
Chondroitin sulfate degradation	N-acetylgalactosamine-6-sulfatase, lysosomal	cs_d_deg4[l] + h2o[l] <=> cs_d_deg5[l] + h[l] + so4[l]	1	0	(5476=1) & (2720=1) & (2588=0) & (4758=0)	0	0
Vitamin D	Lumisterol 3 formation	pd3[c] <=> lum3[c]	1	0	---	0	0
Chondroitin / heparan sulfate biosynthesis	heparosan-N-sulfate-glucuronate 5-epimerase	hs_pre10[g] => hs_pre11[g]	1	0	(26035=0)	0	0
Transport, Golgi Apparatus	H2O transport, Golgi apparatus	h2o[c] <=> h2o[g]	1	0	---	0	0
Cholesterol Metabolism	7-dehydrocholesterol reductase	7dhchsterol[r] + h[r] + nadph[r] => chsterol[r] + nadp[r]	1	1	(1717=1)	1	1.11066
Exchange	5-L-Glutamyl-L-alanine exchange	gluala[e] <=>	0	0	---	0	1.69395
Glycosylphosphatidylinositol (GPI)-anchor biosynthesis	glucosaminylphosphatidyl inositol acetyltransferase	gpail_hs[c] + pmtcoa[c] => coa[c] + gacpail_hs[c]	1	0	(284098=0)	0	0
Transport, Golgi Apparatus	UDP-Xyl Golgi transport via CMP antiport	udpxyl[c] + ump[g] <=> udpxyl[g] + ump[c]	1	0	(84912=0)	0	0
Fatty Acid Metabolism	formyl coa hydrolase	formcoa[c] + h2o[c] => coa[c] + for[c] + 5h[c]	1	0	---	0	0
Transport, Extracellular	hydroxylated testosterone transport	6htststerone[c] <=> 6htststerone[e]	1	0	---	0	0
Transport, Nuclear	NICRNT transport, nuclear trhough pore	nicrnt[c] <=> nicrnt[n]	0	0	---	0	108.077
Transport, Nuclear	ITP nuclear transport	itp[c] <=> itp[n]	0	0	---	-1000	1000
Pentose Phosphate Pathway	phosphoribosylpyrophosphate synthetase	atp[c] + r5p[c] <=> amp[c] + h[c] + prpp[c]	1	0	(221823=0) | (5631=0) | (221823=0) | (5634=0)	7.8	16.251
Exchange	AMP exchange	amp[e] <=>	1	0	---	0	0
Chondroitin sulfate degradation	beta-N-acetylhexosaminidase, lysosomal	cs_c_deg4[l] + h2o[l] => acgal[l] + cs_c_deg5[l]	1	1	(3073=0) | (3073=0 & 3074=1) | (3074=1)	0	0
Glutathione Metabolism	glutathione synthetase	atp[c] + glucys[c] + gly[c] => adp[c] + gthrd[c] + h[c] + pi[c]	1	1	(2937=1)	1	4.96734
Blood Group Biosynthesis	ABO blood group (transferase A, alpha 1-3-N-acetylgalactosaminyltransferase; transferase B, alpha 1-3-galactosyltransferase)	fucgalacgalfuc12gal14acglcgalgluside_hs[g] + udpacgal[g] => acgalfucgalacgalfuc12gal14acglcgalgluside_hs[g] + h[g] + udp[g]	1	-1	(28=-1)	0	0
Keratan sulfate degradation	beta-N-acetylhexosaminidase A, lysosomal	2h2o[l] + ksi_deg9[l] => acgam[l] + h[l] + ksi_deg11[l] + so4[l]	1	0	(3073=0) | (3073=0 & 3074=1)	0	0
Exchange	III3Fuc-nLc6Cer exchange	fuc13galacglcgal14acglcgalgluside_hs[e] <=>	1	0	---	0	0
Transport, Extracellular	L-arginine transport in via sodium symport	arg_DASH_L[e] + na1[e] => arg_DASH_L[c] + na1[c]	0	1	(11254=1)	0	0.5
Transport, Mitochondrial	S-Adenosyl-L-methionine reversible transport, mitochondrial	ahcys[m] + amet[c] <=> ahcys[c] + amet[m]	0	0	(115286=0) | (115286=0) | (115286=0)	3	4.77253
Fatty acid activation	fatty-acid--CoA ligase	atp[c] + coa[c] + lnlncg[c] <=> amp[c] + lnlncgcoa[c] + ppi[c]	1	1	(2180=1)	0	0
CYP Metabolism	cytochrome P450 2A6	coumarin[c] + h[c] + nadph[c] + o2[c] => h2o[c] + hcoumarin[c] + nadp[c]	1	-1	(1553=-1) | (1548=-1)	0	0
Oxidative Phosphorylation	ATP synthase (four protons for one ATP)	adp[m] + 4h[c] + pi[m] => atp[m] + h2o[m] + 3h[m]	1	0	...	236.723	257.592
Nucleotides	Deoxycytidine kinase, nuclear (ATP)	atp[n] + dcyt[n] <=> adp[n] + dcmp[n] + h[n]	0	0	(1633=0)	-1000	1000
	DM sTn antigen(g)	sTn_antigen[g] =>	1	0	---	0	0
Nucleotides	ADPribose diphosphatase (mitochondrial)	adprib[m] + h2o[m] => amp[m] + 2h[m] + r5p[m]	1	0	(53343=0) | (53343=0) | (53343=0)	0	0
Transport, Nuclear	CTP diffusion in nucleus	ctp[c] <=> ctp[n]	1	0	---	0	0
Chondroitin / heparan sulfate biosynthesis	alpha-N-acetylglucosaminyltransferase II	hs_pre8[g] + uacgam[g] => h[g] + hs_pre9[g] + udp[g]	1	1	(2131=1 & 2132=1) | (2137=0) | (2131=1 & 2132=1) | (2134=-1)	0	0
Vitamin B6 Metabolism	pyridoxamine kinase	atp[c] + pydam[c] => adp[c] + h[c] + pyam5p[c]	0	0	(8566=0)	0	11.902
Nucleotides	UMP kinase (dATP),nuclear	datp[n] + ump[n] <=> dadp[n] + udp[n]	0	1	(51727=1)	-1000	1000
Vitamin B12 Metabolism	NADH:cob(III)alamine oxidoreductase	2aqcobal[c] + h[c] + nadh[c] => 2cbl2[c] + 2h2o[c] + nad[c]	1	0	---	0	0
Carnitine shuttle	carnitine transferase	coa[m] + tetpent3crn[m] => crn[m] + tetpent3coa[m]	1	0	(1376=0)	0	0
Keratan sulfate degradation	sialidase, lysosomal	h2o[l] + ksii_core2[l] => acnam[l] + ksii_core2_deg1[l]	1	0	(5476=1) & (2720=1) & (2588=0) & (4758=0)	0	0
Fatty acid oxidation	Beta oxidation fatty acid	5coa[m] + 4fad[m] + 5h2o[m] + 5nad[m] + od2coa[m] => 5accoa[m] + 4fadh2[m] + 5h[m] + 5nadh[m] + occoa[m]	0	1	(35=0) | (34=1)	0	1.20111
Fatty acid oxidation, peroxisome	Beta oxidation of long chain fatty acid	3coa[x] + 3h2o[x] + 3nad[x] + nrvnccoa[x] + 3o2[x] => 3accoa[x] + 3h2o2[x] + 3h[x] + 3nadh[x] + odecoa[x]	1	0	(3295=1 & 30=1 & 51=0) | (51=0 & 30=1 & 1962=0) | (51=0 & 3295=1 & 30=1) | (30=1 & 51=0 & 1962=0)	0	0
Tryptophan metabolism	N-Formyl-L-kynurenine amidohydrolase	Lfmkynr[c] + h2o[c] => Lkynr[c] + for[c] + h[c]	1	0	---	0	0
Tyrosine metabolism	3-Hydroxy-L-tyrosine carboxy-lyase	34dhphe[c] + h[c] => co2[c] + dopa[c]	1	0	(1644=0)	0	0
Transport, Extracellular	Nicotinamide acid uptake	ncam[e] => ncam[c]	1	0	---	0	0.05
Exchange	Sucrose exchange	sucr[e] <=>	1	0	---	0	0
N-Glycan Biosynthesis	Glycolipid 1,6-alpha-D-mannosyltransferase (liver)	gdpmann[c] + 0.1m1mpdol_L[c] => gdp[c] + h[c] + 0.1m2mpdol_L[c]	1	0	---	0	0
Thiamine Metabolism	thiamin pyrophosphatase, mitochondrial	h2o[m] + thmpp[m] => h[m] + pi[m] + thmmp[m]	1	0	---	0	0
Transport, Extracellular	Arginine/Lysine exchanger (Arg in)	arg_DASH_L[e] + lys_DASH_L[c] => arg_DASH_L[c] + lys_DASH_L[e]	0	0	(9057=1 & 6520=0)	0	0.5
Transport, Lysosomal	Cytidine facilated transport from lysosome	cytd[l] <=> cytd[c]	1	0	(55315=0)	0	0
Transport, Mitochondrial	dimethylglycine transport via diffusion (cytosol to mitochondria)	dmgly[c] <=> dmgly[m]	0	0	---	0	1.559
Transport, Lysosomal	hydrogen peroxide lysosomal transport via diffusion	h2o2[c] <=> h2o2[l]	1	0	---	0	0.1
Cysteine Metabolism	L-sulfolactate dehydrogenase (NAD+), mitochondrial	nad[m] + sl_DASH_L[m] <=> 3spyr[m] + h[m] + nadh[m]	1	0	(4191=0)	0	0
	4-oxo-retonoic acid demand	oretn[n] =>	1	0	---	0	0
Transport, Nuclear	4-oxo-retinoic acid transport, Nuclear	oretn[c] <=> oretn[n]	1	0	---	0	0
N-Glycan Biosynthesis	mannosyl-oligosaccharide 1,2-alpha-mannosidase, Golgi apparatus	h2o[g] + m5masnC[g] => m4masn[g] + man[g]	1	1	(4121=1) | (57134=-1) | (10905=1)	0	0
Transport, Peroxisomal	lipid, flip-flop intracellular transport	frdp[x] <=> frdp[c]	1	0	---	0	0
Exchange	Adenine exchange	ade[e] <=>	0	0	---	0	0.564676
Nucleotide Sugar Metabolism	UDP-D-glucuronate decarboxylase, Golgi apparatus	h[g] + udpglcur[g] => co2[g] + udpxyl[g]	1	1	(80146=1)	0	0
Alanine and Aspartate Metabolism	N-Acetyl-L-aspartate amidohydrolase	Nacasp[c] + h2o[c] => ac[c] + asp_DASH_L[c]	0	0	(443=-1) | (91703=0)	0	4.7088
Nucleotides	ribonucleoside-diphosphate reductase (UDP)	trdrd[c] + udp[c] => dudp[c] + h2o[c] + trdox[c]	0	0	(6240=0 & 6241=0)	0	4.79683
Transport, Lysosomal	L-alanine reversible transport via proton symport (lysosome)	ala_DASH_L[l] + h[l] <=> ala_DASH_L[c] + h[c]	1	0	(206358=0)	0	0
Heparan sulfate degradation	beta-glucuronidase, lysosomal	h2o[l] + hs_deg9[l] => glcur[l] + hs_deg10[l]	1	1	(2990=1)	0	0
Transport, Extracellular	chloride transport via hydroxide countertransport (2:1)	2cl[e] + oh1[c] => 2cl[c] + oh1[e]	0	0	(65010=0) | (65010=0) | (65010=0)	0	1000
Transport, Extracellular	guanosine facilated transport in cytosol	gsn[e] <=> gsn[c]	0	1	(3177=0) | (2030=1)	-1000	0
Transport, Endoplasmic Reticular	FOR transporter, endoplasmic reticulum	for[c] <=> for[r]	1	0	---	-2.11172	-2
Tryptophan metabolism	5-Hydroxykynurenamine:oxygen oxidoreductase(deaminating)(flavin-containing)	5hxkynam[c] + o2[c] => 46dhoxquin[c] + h2o2[c] + nh4[c]	1	0	(4128=0) | (4129=0)	0	0
Exchange	(Gal)4 (Glc)1 (GlcNAc)2 (LFuc)1 (Cer)1 exchange	galfucgalacglcgal14acglcgalgluside_hs[e] <=>	1	0	---	0	0
Transport, Nuclear	protein trimethyl lysine transport (nucleus to ER)	Ntmelys[n] => Ntmelys[r]	1	0	---	0	0
Transport, Extracellular	xenobiotic transport	4hdebrisoquine[e] <=> 4hdebrisoquine[c]	1	0	---	0	0
Exchange	stearidonic acid exchange	strdnc[e] <=>	1	0	---	0	0
Transport, Nuclear	deoxyuridine transport in nucleus	duri[c] <=> duri[n]	1	0	---	-0.1	0
Exchange	glycocholate exchange	gchola[e] <=>	0	0	---	0	1.0758
Keratan sulfate degradation	beta-N-acetylhexosaminidase, lysosomal	h2o[l] + ksi_deg25[l] => acgam[l] + ksi_deg26[l]	1	1	(3073=0 & 3074=1) | (3074=1) | (3073=0)	0	0
Cholesterol Metabolism	3-beta-hydroxysteroid-delta(8),delta(7)-isomerase	zymst[r] => chlstol[r]	1	1	(10682=1)	1	1.11172
Pyruvate Metabolism	L-lactate dehydrogenase	lac_DASH_L[m] + nad[m] <=> h[m] + nadh[m] + pyr[m]	0	1	(3939=1)	1	24.4188
Transport, Peroxisomal	urate export from peroxisome	urate[x] => urate[c]	0	0	---	0	1.53755
Arginine and Proline Metabolism	2-keto-4-methylthiobutyrate transamination	2kmb[c] + gln_DASH_L[c] + h[c] => glu_DASH_L[c] + met_DASH_L[c]	0	0	---	0	1.66779
Stilbene, coumarine and lignin biosynthesis	beta-D-Glucosyl-2-coumarinate glucohydrolase	bdg2hc[c] + h2o[c] => 2coum[c] + glc_DASH_D[c] + h[c]	1	-1	(57733=-1)	0	0
Nucleotides	UMP kinase (dGTP)	dgtp[c] + ump[c] <=> dgdp[c] + udp[c]	0	1	(51727=1)	-1000	1000
Transport, Extracellular	n2m2nmasn transport, Golgi to extracellular	n2m2nmasn[g] => n2m2nmasn[e]	1	0	---	0	0
Transport, Peroxisomal	fatty acid intracellular transport	Rtotal[c] <=> Rtotal[x]	1	0	---	0	0
Transport, Extracellular	prostaglandine E2 transport (ATP-dependent)	atp[c] + h2o[c] + prostge2[c] => adp[c] + h[c] + pi[c] + prostge2[e]	0	0	(10257=0)	0	11.902
Transport, Extracellular	27 trihydroxy cholesterol transport	xoltri27[c] <=> xoltri27[e]	1	0	---	0	0.1
Galactose metabolism	UDPglucose 4-epimerase	udpg[c] <=> udpgal[c]	1	1	(2582=1) | (2582=1)	0	0
Fructose and Mannose Metabolism	hexokinase (D-mannose:ATP)	atp[c] + man[c] => adp[c] + h[c] + man6p[c]	1	0	(80201=0) | (3098=-1) | (2645=-1) | (2645=-1) | (3098=-1) | (3098=-1) | (3099=0) | (2645=-1) | (3098=-1) | (3101=-1) | (3098=-1)	0	0
Glycolysis/Gluconeogenesis	phosphoglycerate mutase	2pg[c] <=> 3pg[c]	1	1	(669=0) | (5223=1) | (5224=0) | (5224=0) | (669=0)	-69.646	-44.0146
Vitamin A Metabolism	beta-Carotene dioxygenase	caro[c] + o2[c] => 2retinal[c]	1	-1	(53630=-1)	0	0
Transport, Extracellular	L-threonine/L-glutamine Na-dependent exchange (Gln-L in)	gln_DASH_L[e] + na1[e] + thr_DASH_L[c] => gln_DASH_L[c] + na1[c] + thr_DASH_L[e]	0	0	(6510=0)	0	1000
Folate Metabolism	Gamma-glutamyl hydrolase (5DHF), extracellular	5dhf[e] + 4h2o[e] => dhf[e] + 4glu_DASH_L[e]	1	1	(8836=1)	0	0
Glutathione Metabolism	glutathione peroxidase, mitochondria	2gthrd[m] + h2o2[m] <=> gthox[m] + 2h2o[m]	1	1	(10935=1) | (2879=1) | (10935=1)	1	4.16044
R Group Synthesis	R group artificial flux	2fadh2[m] + h[m] + lnlncgcoa[c] + nadph[m] => 1.125R2coa_hs[c] + 2fad[m] + nadp[m]	1	0	---	0	0
Inositol Phosphate Metabolism	phosphatidylinositol-5-phosphate 4-kinase, nuclear	atp[n] + pail5p_hs[n] => adp[n] + h[n] + pail45p_hs[n]	0	0	---	0	0.193401
NAD Metabolism	purine-nucleoside phosphorylase	pi[c] + rnam[c] <=> h[c] + ncam[c] + r1p[c]	0	1	(4860=1)	-4.96733	0
Transport, Mitochondrial	thymd transport	thymd[c] <=> thymd[m]	1	1	(2030=1)	0	0
Transport, Mitochondrial	dADP transport via ADP antiport	adp[m] + dadp[c] => adp[c] + dadp[m]	0	0	(60386=0)	0	1.59711
Transport, Extracellular	Norepinephrine uniport	nrpphr[e] <=> nrpphr[c]	0	1	(6582=-1) | (6581=1) | (6582=-1)	-1000	1000
Tetrahydrobiopterin	sepiapterin reductase, nuclear	6pthp[n] + 2h[n] + 2nadph[n] => 2nadp[n] + thbpt[n]	1	0	(6697=0)	0	0
Sphingolipid Metabolism	sphingomyelin phosphodiesterase 3, neutral membrane (neutral sphingomyelinase II)	h2o[l] + sphmyln_hs[l] => cholp[l] + crm_hs[l] + h[l]	1	-1	(55512=-1) | (55512=-1)	0	0.1
Transport, Mitochondrial	dATP transport via ATP antiport	atp[m] + datp[c] => atp[c] + datp[m]	0	0	(60386=0)	0	1.59711
Triacylglycerol Synthesis	monoacylglycerol acyltransferase	Rtotalcoa[c] + mag_hs[c] => coa[c] + dag_hs[c]	1	0	(116255=0) | (80168=0)	0	0.1
N-Glycan Degradation	beta-N-acetylhexosaminidase, lysosomal	2h2o[l] + n2m2mn[l] => 2acgam[l] + m2mn[l]	1	1	(3073=0) | (3074=1) | (3073=0 & 3074=1)	0	0
NAD Metabolism	NAD nucleosidase	h2o[c] + nad[c] => adprib[c] + h[c] + ncam[c]	1	0	---	1	4.96733
Steroid Metabolism	11-beta-hydroxysteroid dehydrogenase type 1	cortsn[r] + h[r] + nadph[r] <=> crtsl[r] + nadp[r]	1	-1	(3290=-1) | (3290=-1)	-0.1	0.1
Bile Acid Biosynthesis	aldo-keto reductase family 1, member D1 (delta 4-3-ketosteroid-5-beta-reductase)	h[c] + nadph[c] + xol7aone[c] => nadp[c] + xol7ah[c]	1	0	(6718=0)	1	1.08515
Transport, Nuclear	5-diphosphatidylinositol pentakisphosphate nuclear transport (diffusion)	ppmi12346p[c] <=> ppmi12346p[n]	1	0	---	0	0
Blood Group Biosynthesis	Alpha-(1,3)-fucosyltransferase	fuc132galacglcgal14acglcgalgluside_hs[g] + gdpfuc[g] => fucfuc132galacglcgal14acglcgalgluside_hs[g] + gdp[g] + h[g]	1	-1	(10690=-1)	0	0
Exchange	Bilirubin exchange	bilirub[e] <=>	0	0	---	0	1.21718
Fatty Acid Metabolism	C110 transport into the mitochondria	coa[m] + dmnoncrn[m] => crn[m] + dmnoncoa[m]	1	0	---	0	0
Transport, Mitochondrial	Malate:sulfite antiport, mitochondrial	mal_DASH_L[c] + so3[m] <=> mal_DASH_L[m] + so3[c]	0	1	(1468=1)	-1000	1000
Exchange	antipyrene exchange	antipyrene[e] <=>	1	0	---	0	0
Folate Metabolism	folate reductase	fol[c] + nadph[c] => dhf[c] + nadp[c]	1	1	(1719=1)	0	0.05
Transport, Mitochondrial	dATP transport via dGDP antiport	datp[c] + dgdp[m] => datp[m] + dgdp[c]	0	0	(60386=0)	0	1000
Steroid Metabolism	Cytochrome P450 17A1	17ahprgstrn[r] + h[r] + nadph[r] + 0.5o2[r] => acald[r] + andrstndn[r] + h2o[r] + nadp[r]	1	-1	(1586=-1)	0	0
Heme Degradation	Heme oxygenase 1	5h[c] + 3nadph[c] + 3o2[c] + pheme[c] => biliverd[c] + co[c] + fe2[c] + 3h2o[c] + 3nadp[c]	1	1	(3162=0) | (3163=1)	1	1.21718
Carnitine shuttle	pentadecanoate transport into the mitochondria	coa[m] + ptdcacrn[m] => crn[m] + ptdcacoa[m]	1	0	(1376=0)	0	0
Nucleotides	adenylosuccinate lyase	dcamp[c] => amp[c] + fum[c]	1	1	(158=1) | (158=1)	1	10.6816
Heparan sulfate degradation	alpha-L-iduronidase, lysosomal	h2o[l] + hs_deg4[l] => hs_deg5[l] + idour[l]	1	-1	(3425=-1)	0	0
Transport, Lysosomal	sgalside hs intracellular transport	sgalside_hs[c] <=> sgalside_hs[l]	1	0	---	0	0
CoA Biosynthesis	pantetheine-phosphate adenylyltransferase	atp[c] + h[c] + pan4p[c] <=> dpcoa[c] + ppi[c]	0	1	(80347=1)	1	6.951
Limonene and pinene degradation	cytochrome P450 2C9	appnn[c] + h[c] + nadph[c] + o2[c] => apnnox[c] + h2o[c] + nadp[c]	1	-1	(1559=-1) | (1557=-1)	0	0
Keratan sulfate degradation	N-acetylglucosamine-6-sulfatase, lysosomal	h2o[l] + ksii_core2_deg6[l] <=> h[l] + ksii_core2_deg7[l] + so4[l]	1	1	(2799=1)	0	0
Transport, Extracellular	fatty acid transport via diffusion	tettet6[e] <=> tettet6[c]	1	0	---	0	0
Exchange	Glycine betaine exchange	glyb[e] <=>	0	0	---	0	1.5117
Fatty acid activation	C160 fatty acid activation	atp[c] + coa[c] + hdca[c] => amp[c] + pmtcoa[c] + ppi[c]	1	1	(2181=1) | (22305=0) | (51703=1) | (22305=0) | (2180=1) | (2181=1)	1	5.2375
Transport, Extracellular	cholate transport via bicarbonate countertransport	cholate[e] + hco3[c] <=> cholate[c] + hco3[e]	0	0	(6579=-1) | (10599=0)	-0.1	11.902
Nucleotides	adenylate kinase, mitochondrial	amp[m] + atp[m] <=> 2adp[m]	0	1	(204=1) | (204=1) | (205=0) | (205=0) | (205=0) | (204=1)	-999	1000
N-Glycan Biosynthesis	g1m6masnB1 endoplasmic reticulum to Golgi transport	g1m6masnB1[r] => g1m6masnB1[g]	1	0	---	0	0
	DM Ser-Gly/Ala-X-Gly(ly)	Ser_DASH_Gly_FSLASH_Ala_DASH_X_DASH_Gly[l] =>	1	0	---	0	0
Transport, Extracellular	Norepinephrine reversible transport in via sodium symport (1:2)	2na1[e] + nrpphr[e] <=> 2na1[c] + nrpphr[c]	0	0	(6530=-1) | (6531=0)	-1000	1000
Transport, Mitochondrial	dADP transport via dCDP antiport	dadp[c] + dcdp[m] => dadp[m] + dcdp[c]	0	0	(60386=0)	0	1000
Valine, Leucine, and Isoleucine Metabolism	valine transaminase	akg[c] + val_DASH_L[c] <=> 3mob[c] + glu_DASH_L[c]	0	1	(586=1)	0	48.608
Nucleotides	cytidylate kinase (dCMP,GTP),nuclear	dcmp[n] + gtp[n] <=> dcdp[n] + gdp[n]	0	1	(51727=1)	-1000	1000
Folate Metabolism	folylpolyglutamate synthetase (DHF), mitochondrial	5dhf[m] + atp[m] + glu_DASH_L[m] => 6dhf[m] + adp[m] + h[m] + pi[m]	0	0	(2356=0)	0	2.70432
Pyrimidine Biosynthesis	carbamoyl-phosphate synthase (glutamine-hydrolysing)	2atp[c] + gln_DASH_L[c] + h2o[c] + hco3[c] => 2adp[c] + cbp[c] + glu_DASH_L[c] + 2h[c] + pi[c]	1	1	(790=1)	1	2.84314
Galactose metabolism	UDPglucose--hexose-1-phosphate uridylyltransferase	gal1p[c] + udpg[c] <=> g1p[c] + udpgal[c]	0	0	(2592=0) | (2592=0) | (2592=0)	-1000	986
Histidine Metabolism	Histaminase	h2o[c] + hista[c] + o2[c] => h2o2[c] + im4act[c] + nh4[c]	1	-1	(26=-1) | (314=-1) | (314=-1)	0	0
R Group Synthesis	R group artificial flux	3fadh2[m] + 2h[m] + 2nadph[m] + tmndnccoa[c] => 1.25R2coa_hs[c] + 3fad[m] + 2nadp[m]	1	0	---	0	0
Nucleotides	5'-nucleotidase (AMP)	amp[c] + h2o[c] => adn[c] + pi[c]	1	1	(22978=1) | (93034=0) | (93034=0)	1	12.902
Transport, Extracellular	deoyguanosine transport via diffusion	dgsn[e] <=> dgsn[c]	0	0	---	-0.425142	0
N-Glycan Biosynthesis	UDPglucose:dolichyl-phosphate beta-D-glucosyltransferase (liver)	0.1dolp_L[c] + udpg[c] => 0.1dolglcp_L[c] + udp[c]	0	0	(29880=0)	0	5.951
R Group Synthesis	R group artificial flux	hexccoa[c] => 1.625R5coa_hs[c]	1	0	---	0	0
Glycerophospholipid Metabolism	Acetylcholinesterase	ach[e] + h2o[e] => ac[e] + chol[e] + h[e]	1	-1	(43=-1) | (43=-1)	0	0.1
Bile Acid Biosynthesis	bile acid Coenzyme A: amino acid N-acyltransferase	cholcoa[x] + taur[x] => coa[x] + tchola[x]	0	-1	(570=-1)	0	1.07709
Cysteine Metabolism	3-sulfinopyruvate hydrolase (spotaneous reaction), mitochondrial	3snpyr[m] + h2o[m] => h[m] + pyr[m] + so3[m]	0	0	---	0	1.5
Exchange	Creatine exchange	creat[e] <=>	1	0	---	0	0.1
Glutamate metabolism	succinate-semialdehyde dehydrogenase (NAD) reversible (mitochondrial)	h2o[m] + nad[m] + sucsal[m] => 2h[m] + nadh[m] + succ[m]	0	-1	(7915=-1) | (7915=-1)	0	3.79707
Exchange	chitin exchange	chtn[e] <=>	1	0	---	0	0
Transport, Golgi Apparatus	blood group intracellular transport	fucfuc12gal14acglcgalgluside_hs[g] <=> fucfuc12gal14acglcgalgluside_hs[c]	1	0	---	0	0
Nucleotides	Nucleoside triphosphate pyrophosphorylase (xtp)	h2o[c] + xtp[c] => h[c] + ppi[c] + xmp[c]	1	0	(3704=0) | (3704=0)	0	0
Oxidative Phosphorylation	inorganic diphosphatase	h2o[m] + ppi[m] => h[m] + 2pi[m]	1	-1	(27068=-1) | (27068=-1) | (27068=-1) | (27068=-1)	1	8.826
Transport, Extracellular	Vitamin D3 release	vitd3[c] => vitd3[e]	0	0	---	0	1000
Transport, Mitochondrial	(R)-3-Hydroxybutanoate mitochondrial transport via H+ symport	bhb[c] + h[c] <=> bhb[m] + h[m]	0	0	---	-7.20604	0
Transport, Extracellular	xenobiotic transport	dmantipyrine[e] <=> dmantipyrine[c]	1	0	---	0	0
Citric Acid Cycle	fumarase	fum[c] + h2o[c] <=> mal_DASH_L[c]	0	1	(2271=1)	-1000	710.762
Glycine, Serine, and Threonine Metabolism	betaine-aldehyde dehydrogenase	betald[c] + h2o[c] + nad[c] => glyb[c] + 2h[c] + nadh[c]	1	1	(223=1)	0	0
Transport, Extracellular	L-threonine/L-asparagine Na-dependent exchange (Asn-L in)	asn_DASH_L[e] + na1[e] + thr_DASH_L[c] => asn_DASH_L[c] + na1[c] + thr_DASH_L[e]	0	0	(6510=0)	0	1000
Transport, Mitochondrial	Butyrate mitochondrial transport via proton symport, reversible	but[c] + h[c] <=> but[m] + h[m]	1	1	(6566=1)	0	0
Transport, Nuclear	ammonia nuclear transport	nh4[c] <=> nh4[n]	0	0	---	-0.2	0
Tyrosine metabolism	3,4-Dihydroxyphenylethyleneglycol:NAD+ oxidoreductase	34dhmald[c] + h[c] + nadh[c] <=> 34dhoxpeg[c] + nad[c]	1	1	(130=1) | (127=0) | (125=-1 & 124=-1) | (131=0) | (126=-1 & 124=-1) | (128=0) | (137872=0) | (125=-1 & 126=-1)	0	0
Transport, Extracellular	Na+-K+-Cl- cotransport (NH4+)	2cl[e] + na1[e] + nh4[e] <=> 2cl[c] + na1[c] + nh4[c]	0	0	(6557=0) | (6558=0)	-1000	1000
Transport, Endoplasmic Reticular	leukotriene intracellular transport	leuktrD4[c] <=> leuktrD4[r]	1	0	---	0	0
Transport, Peroxisomal	superoxide anion transport via diffusion (peroxisome)	o2s[c] <=> o2s[x]	0	0	---	0	0.386802
Fatty Acid Metabolism	acetyl-CoA acyltransferase (tetracosanoyl-CoA), peroxisomal	3ohxccoa[x] + coa[x] => accoa[x] + ttccoa[x]	1	1	(30=1)	0	0
Bile Acid Biosynthesis	peroxisomal thiolase 2	coa[x] + dhocholoylcoa[x] => dgcholcoa[x] + ppcoa[x]	0	1	(6342=1)	0	1.0816
Selenoamino acid metabolism	selanocystathionine beta-synthase	selhcys[c] + ser_DASH_L[c] => h2o[c] + selcyst[c]	1	0	(875=0)	0	0
Transport, Extracellular	blood group intracellular transport	acngalacglcgal14acglcgalgluside_hs[e] <=> acngalacglcgal14acglcgalgluside_hs[c]	1	0	---	0	0
Sphingolipid Metabolism	CMP-N-acetylneuraminate-beta-galactosamide-alpha-2,3-sialyltransferase, Golgi apparatus	cmpacna[g] + ga1_hs[g] => cmp[g] + gm1b_hs[g] + h[g]	1	0	(6483=0)	0	0
Transport, Peroxisomal	NADP transporter, peroxisome	nadp[x] => nadp[c]	1	0	---	26	27.3406
Fatty acid elongation	fatty acyl-CoA desaturase (n-C22:4CoA -> n-C22:5CoA)	adrncoa[x] + h[x] + nadh[x] + o2[x] => dcsptn1coa[x] + 2h2o[x] + nad[x]	1	0	---	0	0
Chondroitin / heparan sulfate biosynthesis	heparan glucuronyltransferase II	hs_pre1[g] + udpglcur[g] => h[g] + hs_pre2[g] + udp[g]	1	1	(2131=1 & 2132=1) | (2131=1 & 2132=1)	0	0
Transport, Golgi Apparatus	oagt3 hs intracellular transport	oagt3_hs[c] <=> oagt3_hs[g]	1	0	---	0	0
Transport, Extracellular	Tetradecanoate (n-C14:0) transport in via uniport	ttdca[e] => ttdca[c]	1	0	---	0	0
Keratan sulfate biosynthesis	N-acetyllactosaminide beta-1,3-N-acetylglucosaminyltransferase, Golgi apparatus	ksii_core4_pre7[g] + uacgam[g] => h[g] + ksii_core4_pre8[g] + udp[g]	1	0	(10678=0) | (11041=0) | (10678=0) | (374907=0) | (93010=0) | (374907=0) | (284208=0) | (79369=-1) | (10331=0)	0	0
Transport, Golgi Apparatus	blood group intracellular transport	acgalfucgalacgalfucgalacglcgal14acglcgalgluside_hs[g] <=> acgalfucgalacgalfucgalacglcgal14acglcgalgluside_hs[c]	1	0	---	0	0
Transport, Extracellular	blood group intracellular transport	fucfucfucgalacglcgal14acglcgalgluside_hs[e] <=> fucfucfucgalacglcgal14acglcgalgluside_hs[c]	1	0	---	0	0
Tyrosine metabolism	formaldehyde dehydrogenase	fald[c] + gthrd[c] + nad[c] <=> Sfglutth[c] + h[c] + nadh[c]	0	0	(128=0)	-22.1537	1.36264
Sphingolipid Metabolism	Beta-1,3-galactosyltransferase 3	thcrm_hs[g] + udpacgal[g] => gbside_hs[g] + h[g] + udp[g]	1	-1	(8706=-1) | (8706=-1) | (8706=-1) | (8706=-1)	0	0
Chondroitin / heparan sulfate biosynthesis	uridine diphosphoacetylgalactosamine-chondroitin acetylgalactosaminyltransferase II, Golgi	cs_c_pre2[g] + uacgam[g] => cs_c_pre3[g] + h[g] + udp[g]	1	1	(55790=-1) | (79586=1) & (22856=1) | (55454=0) | (337876=0)	0	0
Fatty acid oxidation	Beta oxidation of long chain fatty acid	7coa[m] + 7fad[m] + 7h2o[m] + 7nad[m] + pmtcoa[m] => 8accoa[m] + 7fadh2[m] + 7h[m] + 7nadh[m]	0	1	(34=1) | (35=0)	0	1.46072
Exchange	(+)-alpha-Pinene exchange	appnn[e] <=>	1	0	---	0	0
Pyrimidine Biosynthesis	CTP synthase (glutamine)	atp[c] + gln_DASH_L[c] + h2o[c] + utp[c] => adp[c] + ctp[c] + glu_DASH_L[c] + 2h[c] + pi[c]	0	1	(56474=1) | (56474=1)	0	5.64233
Transport, Extracellular	phosphate transport in/out via Na+ symporter	1.5na1[e] + pi[e] <=> 1.5na1[c] + pi[c]	0	1	(6574=1) | (6575=1)	-1000	1000
Transport, Extracellular	D-fructose transport via sodium cotransport	fru[e] + na1[e] <=> fru[c] + na1[c]	0	0	(200010=0)	-1000	1000
Carnitine shuttle	carnitine O-palmitoyltransferase	crn[c] + pmtcoa[c] => coa[c] + pmtcrn[c]	0	0	(126129=0) | (1375=0) | (1375=0) | (1375=0) | (1374=0) | (1375=0)	0	1.46072
Chondroitin sulfate degradation	beta-N-acetylhexosaminidase, lysosomal	cs_c_deg1[l] + h2o[l] => acgal[l] + cs_c_deg2[l]	1	1	(3073=0) | (3073=0 & 3074=1) | (3074=1)	0	0
Heparan sulfate degradation	iduronate-2-sulfatase, lysosomal	h2o[l] + hs_deg21[l] => h[l] + hs_deg22[l] + so4[l]	1	0	(3423=0) | (3423=0)	0	0
Transport, Extracellular	oagd3 hs transport	oagd3_hs[c] <=> oagd3_hs[e]	1	0	---	0	0
Transport, Lysosomal	adenosine facilated transport from lysosome	adn[l] <=> adn[c]	1	0	(55315=0)	0	0
Citric Acid Cycle	2-oxoglutarate dehydrogenase	akg[m] + coa[m] + nad[m] => co2[m] + nadh[m] + succoa[m]	0	0	(4967=1) & (1738=1 & 8050=1) & (1743=0) | (4967=1) & (1738=1 & 8050=1) & (1743=0)	0	10.384
Blood Group Biosynthesis	UDP-GlcNAc:betaGal beta-1,3-N-acetylglucosaminyltransferase 3, Golgi apparatus	acglcgal14acglcgalgluside_hs[g] + udpgal[g] => galacglcgal14acglcgalgluside_hs[g] + h[g] + udp[g]	1	0	(10331=0)	0	0
Chondroitin sulfate degradation	beta-N-acetylhexosaminidase, lysosomal	cs_a_deg1[l] + h2o[l] => acgal[l] + cs_a_deg2[l]	1	1	(3073=0 & 3074=1) | (3073=0) | (3074=1)	0	0
Chondroitin sulfate degradation	beta-N-acetylhexosaminidase A, lysosomal	cs_d_deg4[l] + 2h2o[l] => acgal[l] + cs_d_deg6[l] + h[l] + so4[l]	1	0	(3073=0) | (3073=0 & 3074=1)	0	0
Vitamin A Metabolism	retinal dehydrogenase	h2o[c] + nad[c] + retinal_DASH_cis_DASH_13[c] <=> 13_DASH_cis_DASH_retn[c] + 2h[c] + nadh[c]	0	0	---	-1000	1000
Fatty acid activation	fatty-acid--CoA ligase	atp[c] + coa[c] + tettet6[c] <=> amp[c] + ppi[c] + tettet6coa[c]	1	1	(2180=1)	0	0
Tyrosine metabolism	Iodide:hydrogen-peroxide oxidoreductase 2	3ityr_DASH_L[c] + iodine[c] => 35diotyr[c] + h[c] + i[c]	1	-1	(7173=-1) | (7173=-1) | (7173=-1) | (7173=-1) | (7173=-1)	0	0
Exchange	Lactose exchange	lcts[e] <=>	1	0	---	0	0
Chondroitin / heparan sulfate biosynthesis	alpha-N-acetylglucosaminyltransferase II	hs_pre2[g] + uacgam[g] => h[g] + hs_pre3[g] + udp[g]	1	1	(2131=1 & 2132=1) | (2137=0) | (2131=1 & 2132=1) | (2134=-1)	0	0
Transport, Extracellular	L-alanine reversible transport via proton symport	ala_DASH_L[e] + h[e] <=> ala_DASH_L[c] + h[c]	0	0	(206358=0)	-1000	1000
Keratan sulfate biosynthesis	beta-N-acetylglucosaminylglycopeptide beta-1,4-galactosyltransferase, Golgi	ksi_pre32[g] + udpgal[g] => h[g] + ksi_pre33[g] + udp[g]	1	1	(9334=0) | (8704=0) | (8703=1) | (8704=0) | (2683=0)	0	0
Exchange	heptaglutamyl folate (DHF) exchange	7dhf[e] <=>	1	0	---	0	0
Butanoate Metabolism	(R)-3-Hydroxybutanoate:NAD+ oxidoreductase	bhb[m] + nad[m] <=> acac[m] + h[m] + nadh[m]	0	0	(622=0) | (622=0) | (622=0)	-7.20604	0
Nucleotides	cytidine kinase (ATP), mitochondrial	atp[m] + cytd[m] => adp[m] + cmp[m] + h[m]	0	0	---	0	1.59085
Tryptophan metabolism	5-Hydroxyindoleacetaldehyde:oxygen oxidoreductase	5hoxindact[c] + h2o[c] + o2[c] => 5hoxindoa[c] + h2o2[c] + h[c]	1	-1	(316=-1)	0	0
Glycosylphosphatidylinositol (GPI)-anchor biosynthesis	H7 mannosyltransferase, endoplasmic reticulum	0.1dolmanp_U[r] + em2emgacpail_hs[r] => 0.1dolp_U[r] + h[r] + mem2emgacpail_hs[r]	1	0	(80235=0)	0	0
Cysteine Metabolism	L-Cysteate:2-oxoglutarate aminotransferase, mitochondrial	Lcyst[m] + akg[m] <=> 3spyr[m] + glu_DASH_L[m]	1	1	(2806=1)	0	0
Glycerophospholipid Metabolism	cardiolipin synthase (homo sapiens)	cdpdag_hs[c] + pglyc_hs[c] => clpn_hs[c] + cmp[c] + h[c]	1	1	(54675=1)	0	0
Eicosanoid Metabolism	Leukotriene D4 dipeptidase	h2o[c] + leuktrD4[c] <=> gly[c] + leuktrE4[c]	1	0	---	0	0
Purine Catabolism	xanthine dehydrogenase, peroxisomal	h2o[x] + nad[x] + xan[x] => h[x] + nadh[x] + urate[x]	1	0	(7498=0)	0	0.1
Pentose and Glucuronate Interconversions	gulonate dehydrogenase, endoplasmic reticulum	glcur[r] + h[r] + nadph[r] <=> guln[r] + nadp[r]	0	0	---	-998	5.96767
Transport, Extracellular	L-leucine transport in via sodium symport	leu_DASH_L[e] + na1[e] => leu_DASH_L[c] + na1[c]	1	1	(6542=1) | (81539=1) | (11254=1) | (55089=-1) | (84889=0) | (6520=0) | (6541=1)	1	1000
Transport, Extracellular	galactose transport (uniport)	gal[e] <=> gal[c]	0	1	(29988=0) | (6513=1) | (6515=1) | (6514=1) | (81031=0)	-1000	1000
Arginine and Proline Metabolism	L-4-hydroxyglutamate semialdehyde dehydrogenase, mitochondrial	4hglusa[m] + h2o[m] + nad[m] <=> e4hglu[m] + 2h[m] + nadh[m]	0	1	(8659=1) | (8659=1)	-1000	-1
Pentose and Glucuronate Interconversions	arabinose reductase	arab_DASH_L[c] + h[c] + nadph[c] => abt[c] + nadp[c]	1	1	(8574=1) | (231=1) | (10327=1) | (10327=1)	0	0
Transport, Extracellular	25-hydroxyvitamin D2 transport from cytoplasm	25hvitd2[c] => 25hvitd2[e]	0	0	---	0	1000
Keratan sulfate biosynthesis	galactose/N-acetylglucosamine 6-O-sulfotransferase, Golgi apparatus	ksii_core2_pre10[g] + paps[g] => h[g] + ksii_core2[g] + pap[g]	1	0	(8534=-1) | (9469=0)	0	0
Chondroitin sulfate degradation	chondroitin sulfate C proteoglycan protease, lysosome (endosome)	cspg_c[l] + h2o[l] => Ser_DASH_Gly_FSLASH_Ala_DASH_X_DASH_Gly[l] + cs_c[l]	1	0	---	0	0
Transport, Peroxisomal	bile acid intracellular transport	gchola[x] <=> gchola[c]	0	0	---	0	1.0758
Transport, Peroxisomal	pristcoa peroxisomal transport	pristcoa[x] <=> pristcoa[c]	0	0	---	-6.95101	-1
Transport, Extracellular	fatty acid transport via diffusion	dcsptn1[e] <=> dcsptn1[c]	1	0	---	0	0
Transport, Extracellular	chloride transport via bicarbonate countertransport	cl[e] + 2hco3[c] => cl[c] + 2hco3[e]	0	0	(116369=0) | (5172=-1) | (116369=0) | (115019=0) | (1811=-1) | (115019=0) | (1836=0) | (115111=0) | (115111=0)	0	1000
Chondroitin / heparan sulfate biosynthesis	alpha-N-acetylglucosaminyltransferase II	hs_pre4[g] + uacgam[g] => h[g] + hs_pre5[g] + udp[g]	1	1	(2131=1 & 2132=1) | (2137=0) | (2131=1 & 2132=1) | (2134=-1)	0	0
Transport, Extracellular	selenate transport via sodium symport	3na1[e] + sel[e] <=> 3na1[c] + sel[c]	1	-1	(6561=-1)	0	0
Keratan sulfate degradation	N-acetylglucosamine-6-sulfatase, lysosomal	h2o[l] + ksi_deg30[l] <=> h[l] + ksi_deg31[l] + so4[l]	1	1	(2799=1)	0	0
Transport, Extracellular	Asparagine transport (Na, H coupled)	asn_DASH_L[e] + h[c] + 2na1[e] <=> asn_DASH_L[c] + h[e] + 2na1[c]	0	0	(92745=0) | (10991=0)	-1000	1000
Carnitine shuttle	carnitine transferase	coa[m] + strdnccrn[m] => crn[m] + strdnccoa[m]	1	0	(1376=0)	0	0
Exchange	heparan sulfate proteoglycan exchange	hspg[e] <=>	1	0	---	0	0
Transport, Mitochondrial	Pyridoxal 5'-phosphate transport via diffusion, mitochondrial	pydx5p[c] <=> pydx5p[m]	1	0	---	0	0
Transport, Extracellular	choline, sodium cotransport	chol[e] + na1[e] <=> chol[c] + na1[c]	1	-1	(60482=-1)	-0.1	0.1
Pyrimidine Biosynthesis	dihydoorotic acid dehydrogenase (quinone10)	dhor_DASH_S[c] + q10[m] => orot[c] + q10h2[m]	1	0	(1723=0)	1	2.84314
N-Glycan Biosynthesis	Glycolipid 1,6-alpha-D-mannosyltransferase (uterus)	gdpmann[c] + 0.1m1mpdol_U[c] => gdp[c] + h[c] + 0.1m2mpdol_U[c]	1	0	---	0	0
Aminosugar Metabolism	UDP-N-acetyl-D-glucosamine 2-epimerase (Hydrolysis)	h2o[c] + uacgam[c] => acmana[c] + h[c] + udp[c]	0	1	(10020=1)	0	5.951
Carnitine shuttle	carnitine transferase	coa[m] + tetpent6crn[m] => crn[m] + tetpent6coa[m]	1	0	(1376=0)	0	0
Bile Acid Biosynthesis	hydroxy-delta-5-steroid dehydrogenase, 3 beta- and steroid delta-isomerase 7	nadp[r] + xol7a[r] => h[r] + nadph[r] + xol7aone[r]	0	0	(80270=0)	0	2.08515
Transport, Extracellular	phosphate transport in/out via three Na+ symporter (irreversible)	3na1[e] + pi[e] => 3na1[c] + pi[c]	0	0	(10050=-1) | (10786=-1) | (10246=0) | (6568=-1)	0	1000
Transport, Endoplasmic Reticular	S-Adenosyl-L-homocysteine intracellular diffusion	ahcys[c] <=> ahcys[r]	0	0	---	-1.94117	0
N-Glycan Biosynthesis	mannosyl-oligosaccharide 1,2-alpha-mannosidase, Golgi apparatus	h2o[g] + m8masn[g] => m7masnA[g] + man[g]	1	1	(4121=1) | (57134=-1) | (10905=1)	0	0
Transport, Nuclear	1D-myo-Inositol 1,3,4,6-tetrakisphosphate nuclear transport (diffusion)	mi1346p[c] <=> mi1346p[n]	1	0	---	0	0
Keratan sulfate degradation	beta-galactosidase, lysosomal	h2o[l] + ksi_deg29[l] => gal[l] + ksi_deg30[l]	1	1	(5476=1) & (2720=1) & (2588=0) & (4758=0) | (5476=1) & (2720=1)	0	0
Exchange	tetradecanoate (n-C14:0) exchange	ttdca[e] <=>	1	0	---	0	0
Aminosugar Metabolism	UDP-N-acetylglucosamine 4-epimerase	uacgam[c] <=> udpacgal[c]	1	1	(2582=1) | (2582=1)	0	0
Citric Acid Cycle	isocitrate dehydrogenase (NADP)	icit[c] + nadp[c] => akg[c] + co2[c] + nadph[c]	1	1	(3417=1)	1	4.41709
Folate Metabolism	folylpolyglutamate synthetase (10fthf), mitochondrial	10fthf[m] + 4atp[m] + 4glu_DASH_L[m] => 10fthf5glu[m] + 4adp[m] + 4h[m] + 4pi[m]	0	0	(2356=0)	0	3.1804
Exchange	Sarcosine exchange	sarcs[e] <=>	1	0	---	0	0
Transport, Golgi Apparatus	ceramide transport protein	crm_hs[c] <=> crm_hs[g]	1	0	(10087=0)	0	0
Transport, Lysosomal	6-glutamyl-THF transport, lysosomal	6thf[c] => 6thf[l]	0	0	---	0	2.3804
Vitamin D	1-alpha-Vitamin D-25-hydroxylase (D3)	25hvitd3[m] + h[m] + nadph[m] + o2[m] => 1a25dhvitd3[m] + h2o[m] + nadp[m]	1	-1	(1594=-1)	0	0
Exchange	Phosphate exchange	pi[e] <=>	1	0	---	-4.95703	-3
Nucleotides	uridylate kinase (dUMP), mitochondrial	atp[m] + dump[m] <=> adp[m] + dudp[m]	0	0	---	0	5.95101
Exchange	Prostaglandin F2alpha exchange	prostgf2[e] <=>	1	0	---	0	0
CYP Metabolism	cytochrome P450 2D6	debrisoquine[c] + h[c] + nadph[c] + o2[c] => 4hdebrisoquine[c] + h2o[c] + nadp[c]	1	0	(1565=0)	0	0
Glycerophospholipid Metabolism	phosphatidylinositol 4-phosphate 5-kinase	atp[c] + pail4p_hs[c] => adp[c] + h[c] + pail45p_hs[c]	0	1	(5305=1) | (200576=0) | (8395=0) | (8396=1) | (200576=0) | (8394=1) | (200576=0) | (23396=0) | (8396=1) | (79837=1)	1	12.902
Sphingolipid Metabolism	globoside alpha-1,3-N-acetylgalactosaminyltransferase 1	gbside_hs[g] + udpacgal[g] => acgagbside_hs[g] + h[g] + udp[g]	1	0	(26301=0)	0	0
N-Glycan Biosynthesis	Dolichol kinase, human (uterus)	ctp[c] + 0.1dolichol_U[c] => cdp[c] + 0.1dolp_U[c] + h[c]	0	0	---	0	3.96733
Inositol Phosphate Metabolism	phosphatidylinositol 5-kinase	atp[c] + pail_hs[c] => adp[c] + h[c] + pail5p_hs[c]	1	1	(8394=1) | (23396=0) | (8395=0)	1	6.951
Exchange	D-Tagatose exchange	tagat_DASH_D[e] <=>	1	0	---	0	0
Fatty acid oxidation	Electron transfer flavoprotein-ubiquinone oxidoreductase	etfrd[m] + q10[m] => etfox[m] + q10h2[m]	1	0	(2110=0)	10.8604	31.7634
Blood Group Biosynthesis	Alpha-2,8-sialyltransferase 8E	acngal14acglcgalgluside_hs[g] + cmpacna[g] => acnacngal14acglcgalgluside_hs[g] + cmp[g] + h[g]	1	-1	(29906=-1)	0	0
R Group Synthesis	R group artificial flux	arachdcoa[c] + 2fadh2[m] + 2h[m] + 2nadph[m] => 1.25R2coa_hs[c] + 2fad[m] + 2nadp[m]	1	0	---	0	0
Transport, Golgi Apparatus	blood group intracellular transport	fucfucfucgalacglc13galacglcgal14acglcgalgluside_hs[g] <=> fucfucfucgalacglc13galacglcgal14acglcgalgluside_hs[c]	1	0	---	0	0
Fatty acid oxidation	Beta oxidation of fatty acid	5coa[m] + 3fad[m] + 5h2o[m] + lneldccoa[m] + 5nad[m] => 5accoa[m] + 3fadh2[m] + 5h[m] + 5nadh[m] + occoa[m]	0	1	(34=1) | (35=0)	0	1.05513
Pentose Phosphate Pathway	transketolase	r5p[c] + xu5p_DASH_D[c] <=> g3p[c] + s7p[c]	0	1	(7086=1) | (84076=0) | (8277=0)	-2.21883	5.53448
Carnitine shuttle	carnitine transferase	coa[m] + tettet6crn[m] => crn[m] + tettet6coa[m]	1	0	(1376=0)	0	0
Keratan sulfate degradation	beta-galactosidase, lysosomal	h2o[l] + ksi_deg23[l] => gal[l] + ksi_deg24[l]	1	1	(5476=1) & (2720=1) & (2588=0) & (4758=0) | (5476=1) & (2720=1)	0	0
Exchange	Thiocyanate exchange	tcynt[e] <=>	1	0	---	0	0
Sphingolipid Metabolism	Sphingosine-1-phosphate lyase 1	sph1p[r] => ethamp[r] + hxdcal[r]	1	1	(8879=1)	0	0
Fatty acid oxidation	Beta oxidation of long chain fatty acid	arachcoa[m] + coa[m] + fad[m] + h2o[m] + nad[m] => accoa[m] + fadh2[m] + h[m] + nadh[m] + stcoa[m]	1	1	(35=0) | (34=1)	0	0
Bile Acid Biosynthesis	bile acid Coenzyme A: amino acid N-acyltransferase	dgcholcoa[x] + gly[x] => coa[x] + dgchol[x]	0	-1	(570=-1)	0	1.0816
Phenylalanine metabolism	Phenethylamine oxidase	h2o[c] + o2[c] + peamn[c] => h2o2[c] + nh4[c] + pacald[c]	0	0	(4129=0) | (26=-1) | (4128=0) | (314=-1) | (314=-1)	0	0
Vitamin D	1-alpha-Vitamin D-24,25-hydroxylase (D2)	2425dhvitd2[m] + h[m] + nadph[m] + o2[m] => 1a2425thvitd2[m] + h2o[m] + nadp[m]	1	0	---	0	0
NAD Metabolism	ribosylnicotinamide kinase	atp[c] + rnam[c] => adp[c] + h[c] + nmn[c]	0	-1	(54981=-1)	0	4.96733
Pyrimidine Catabolism	5'-nucleotidase (dUMP)	dump[c] + h2o[c] => duri[c] + pi[c]	0	0	(30833=0)	0	14.802
Transport, Extracellular	D-xylose reversible transport	xyl_DASH_D[e] <=> xyl_DASH_D[c]	1	1	(6515=1)	0	0
Vitamin A Metabolism	UDP-glucuronosyltransferase 1-10 precursor, microsomal	retn[r] + udpglcur[r] => retnglc[r] + udp[r]	1	0	(54575=0) | (54576=0)	0	0
Nucleotides	nucleoside-diphosphatase (dUDP)	dudp[c] + h2o[c] => dump[c] + h[c] + pi[c]	0	0	(1841=0)	0	4.79683
Heme Biosynthesis	porphobilinogen synthase	25aop[c] => 2h2o[c] + h[c] + ppbng[c]	0	0	(210=0) | (210=0)	4	4.86871
Steroid Metabolism	cytochrome p450 P450 3A7	h[r] + nadph[r] + o2[r] + tststerone[r] => 6htststerone[r] + h2o[r] + nadp[r]	1	-1	(1551=-1)	0	0
Fructose and Mannose Metabolism	GDP-L-fucose synthase	gdpddman[c] + h[c] + nadph[c] => gdpfuc[c] + nadp[c]	1	1	(7264=1)	0	0
Inositol Phosphate Metabolism	phosphatidylinositol 4,5-bisphosphate phospholipase C, nucleus	h2o[n] + pail45p_hs[n] => dag_hs[n] + h[n] + mi145p[n]	1	0	(23236=0) | (23236=0)	0	0
	DM melanin(c)	melanin[c] =>	0	0	---	0	0
Chondroitin / heparan sulfate biosynthesis	chondroitin 6-sulfotransferase, Golgi apparatus	cs_d_pre4[g] + paps[g] => cs_d_pre5[g] + h[g] + pap[g]	1	0	(9469=0) | (56548=0)	0	0
C5-Branched dibasic acid metabolism	Mesaconyl-CoA pyruvate-lyase	h2o[m] + mescoa[m] => accoa[m] + pyr[m]	1	0	---	0	0
	DM sprm(c)	sprm[c] =>	0	0	---	0	0.366811
Steroid Metabolism	Steryl-sulfatase	dheas[c] + h2o[c] => dhea[c] + h[c] + so4[c]	0	-1	(412=-1)	0	3.96733
Exchange	L-sulfolactate exchange	sl_DASH_L[e] <=>	0	0	---	0	1.5
Transport, Extracellular	Na+/Ca2+-K+ exchange	ca2[e] + k[e] + 4na1[c] <=> ca2[c] + k[c] + 4na1[e]	0	0	(123041=0) | (57419=-1) | (9187=0) | (123041=0) | (25769=-1) | (123041=0)	-1000	1000
Transport, Extracellular	xenobiotic transport	hcoumarin[e] <=> hcoumarin[c]	1	0	---	0	0
Chondroitin sulfate degradation	iduronate-2-sulfatase, lysosomal	cs_b_deg2[l] + h2o[l] => cs_b_deg3[l] + h[l] + so4[l]	1	0	(3423=0) | (3423=0)	0	0
Vitamin B6 Metabolism	pyridoxine kinase	atp[c] + pydxn[c] => adp[c] + h[c] + pdx5p[c]	0	0	(8566=0)	0	11.902
Sphingolipid Metabolism	Beta-1,4 N-acetylgalactosaminyltransferase	galgluside_hs[g] + udpacgal[g] => ga2_hs[g] + h[g] + udp[g]	1	-1	(2583=-1)	0	0
Transport, Extracellular	sphingosine-1-phosphate transport	sphs1p[c] <=> sphs1p[e]	0	0	---	0	0.184061
Blood Group Biosynthesis	Galactoside 2-alpha-L-fucosyltransferase 1	galacgalfuc12gal14acglcgalgluside_hs[g] + gdpfuc[g] => fucgalacgalfuc12gal14acglcgalgluside_hs[g] + gdp[g] + h[g]	1	-1	(2523=-1)	0	0
N-Glycan Biosynthesis	Dolichyl-diphosphate phosphohydrolase, human (uterus)	0.1doldp_U[r] + h2o[r] => 0.1dolp_U[r] + h[r] + pi[r]	1	0	(57171=0)	0	0
Exchange	GTP exchange	gtp[e] <=>	1	0	---	0	0
Chondroitin sulfate degradation	alpha-L-iduronidase, lysosomal	cs_b_deg3[l] + h2o[l] => cs_a_deg3[l] + idour[l]	1	-1	(3425=-1)	0	0
Cysteine Metabolism	3-mercaptolactate:cysteine reductase	cys_DASH_L[c] + mercplac[c] + nad[c] => h[c] + mercplaccys[c] + nadh[c]	0	0	---	0	0.25
Keratan sulfate degradation	beta-galactosidase, lysosomal	f1a[l] + h2o[l] => core6[l] + gal[l]	1	1	(5476=1) & (2720=1) & (2588=0) & (4758=0) | (5476=1) & (2720=1)	0	0
Exchange	L-Tryptophan exchange	trp_DASH_L[e] <=>	1	0	---	-0.5	-0.5
Transport, Endoplasmic Reticular	xenobiotic transport	ebastineoh[r] <=> ebastineoh[c]	1	0	---	0	0
Transport, Mitochondrial	aspartate-glutamate mitochondrial shuttle	asp_DASH_L[m] + glu_DASH_L[c] + h[c] <=> asp_DASH_L[c] + glu_DASH_L[m] + h[m]	0	1	(8604=0) | (10165=1)	0	14.3958
Fructose and Mannose Metabolism	6-phosphofructo-2-kinase	atp[c] + f6p[c] => adp[c] + f26bp[c] + h[c]	0	0	(5210=0) | (5207=-1) | (5209=0) | (5208=0)	0	11.902
Exchange	GP1c alpha (homo sapiens) exchange	gp1calpha_hs[e] <=>	1	0	---	0	0
Transport, Peroxisomal	sodium transport via diffusion (perioxisome)	na1[c] <=> na1[x]	0	0	---	-1.0809	0
Glutathione Metabolism	gamma-glutamylcysteine synthetase	atp[c] + cys_DASH_L[c] + glu_DASH_L[c] => adp[c] + glucys[c] + h[c] + pi[c]	1	0	(2729=1) & (2730=0)	1	4.96734
[truncated: 1,743 more rows]

## Sheet: sh-p53, NT
Metabolic pathway	Reaction Name	Reaction Description		Activity Confidence	Expression	Catalyzing Enzymes (Enttrez ID)	Min	Max
Transport, Extracellular	ornithine transport via diffusion (extracellular to cytosol)	orn[e] => orn[c]		1	1	(6541=1) | (84889=0) | (6542=1)	0	0
Nucleic acid degradation	5'-nucleotidase (dCMP), lysosomal	dcmp[l] + h2o[l] => dcyt[l] + pi[l]		1	0	(53=0)	0	0
Steroid Metabolism	testosterone sulfotransferase	paps[c] + tststerone[c] => h[c] + pap[c] + tststerones[c]		1	0	(6822=0) | (6822=0)	0	0
Nucleotides	UMP kinase (mitochondrial, ATP)	atp[m] + ump[m] <=> adp[m] + udp[m]		1	0	---	0	0
Transport, Extracellular	Phylloquinone transport	atp[c] + h2o[c] + phyQ[e] => adp[c] + h[c] + phyQ[c] + pi[c]		1	0	---	0	0
Transport, Extracellular	fatty acid transport via diffusion	ptdca[e] <=> ptdca[c]		1	0	---	0	0
Carnitine shuttle	carnitine O-palmitoyltransferase	crn[c] + tetpent6coa[c] => coa[c] + tetpent6crn[c]		1	0	(1375=0) | (1375=0) | (1375=0) | (126129=0) | (1374=0) | (1375=0)	0	0
Transport, Extracellular	Na+ / iodide cotransport	i[e] + 2na1[e] <=> i[c] + 2na1[c]		1	-1	(6528=-1)	-0.1	0.1
Nucleotides	nucleoside-diphosphatase (UTP), extracellular	h2o[e] + utp[e] => h[e] + pi[e] + udp[e]		1	0	(124583=0)	0	0
N-Glycan Degradation	endo-beta-N-acetylglucosaminidase	h2o[c] + s2l2n2m2m[c] => acgam[c] + s2l2n2m2mn[c]		1	0	(64772=0)	0	0
Carnitine shuttle	transport into the mitochondria (carnitine)	strdnccrn[c] => strdnccrn[m]		1	0	(788=0)	0	0
Heparan sulfate degradation	alpha-N-acetylglucosaminidase, lysosomal	h2o[l] + hs_deg3[l] => acgam[l] + hs_deg4[l]		1	0	(4669=0)	0	0
Steroid Metabolism	Steryl-sulfatase	dheas[r] + h2o[r] => dhea[r] + h[r] + so4[r]		1	-1	(412=-1)	0	0
Nucleotides	sulfate adenylyltransferase	atp[c] + h[c] + so4[c] => aps[c] + ppi[c]		1	0	(9060=-1) | (9061=0)	1	1.9
Transport, Extracellular	D-tagatose uptake via diffusion	tagat_DASH_D[e] => tagat_DASH_D[c]		1	0	---	0	0
Exchange	chondroitin sulfate A (GalNAc4S-GlcA) proteoglycan exchange	cspg_a[e] <=>		1	0	---	0	0
Lysine Metabolism	L-aminoadipate-semialdehyde dehydrogenase (NADH)	L2aadp6sa[c] + h2o[c] + nad[c] => L2aadp[c] + 2h[c] + nadh[c]		1	0	---	0	0.1
Citric Acid Cycle	malate dehydrogenase, mitochondrial	mal_DASH_L[m] + nad[m] <=> h[m] + nadh[m] + oaa[m]		0	0	(4191=0)	-23.767	1.55472
Cholesterol Metabolism	7-dehydrocholesterol reductase	ddsmsterol[r] + h[r] + nadph[r] => dsmsterol[r] + nadp[r]		1	1	(1717=1)	1	1.12637
Fatty acid activation	fatty-acid--CoA ligase	arach[c] + atp[c] + coa[c] <=> amp[c] + arachcoa[c] + ppi[c]		1	1	(2180=1)	0	0
CYP Metabolism	Fatty acid omega-hydroxylase	ddca[c] + h[c] + nadph[c] + o2[c] => h2o[c] + nadp[c] + whddca[c]		1	-1	(1579=-1)	0	0
Glycerophospholipid Metabolism	Phosphatidylserine decarboxylase	h[m] + ps_hs[m] => co2[m] + pe_hs[m]		1	0	(23761=0)	1	1.68168
Transport, Extracellular	gq1b hs transport	gq1b_hs[c] <=> gq1b_hs[e]		1	0	---	0	0
Citric Acid Cycle	citrate synthase	accoa[m] + h2o[m] + oaa[m] => cit[m] + coa[m] + h[m]		1	0	(1431=0) | (1431=0)	3	12.8067
Transport, Extracellular	fatty acid transport via diffusion	hdca[e] <=> hdca[c]		0	0	---	-1000	1000
Fatty acid elongation	fatty-acyl-CoA elongation (n-C18:3CoA)	5h[c] + lnlncgcoa[c] + malcoa[c] + 4nadph[c] + o2[c] => co2[c] + coa[c] + dlnlcgcoa[c] + 3h2o[c] + 4nadp[c]		1	-1	(6785=-1)	0	0
Keratan sulfate degradation	N-acetylglucosamine-6-sulfatase, lysosomal	h2o[l] + ksii_core4_deg3[l] <=> h[l] + ksii_core4_deg4[l] + so4[l]		1	1	(2799=1)	0	0
Transport, Extracellular	xenobiotic transport	taxol[e] <=> taxol[c]		1	0	---	0	0
C5-Branched dibasic acid metabolism	L-Citramalyl-CoA pyruvate-lyase	citmcoa_DASH_L[m] => accoa[m] + pyr[m]		1	0	---	0	0
Tyrosine metabolism	3-Methoxy-4-hydroxyphenylglycolaldehyde:NADP+ oxidoreductase	3m4hpga[c] + h2o[c] + nadp[c] <=> 3mox4hoxm[c] + 2h[c] + nadph[c]		0	0	(222=-1) | (220=-1) | (221=0) | (218=-1)	-1000	0
N-Glycan Biosynthesis	dolichyl-phosphate-mannose-glycolipid alpha-mannosyltransferase (uterus)	0.1dolmanp_U[r] + 0.1m4mpdol_U[r] => 0.1dolp_U[r] + h[r] + 0.1m5mpdol_U[r]		1	1	(10195=1) | (10195=1) | (10195=1) | (10195=1)	0	0
Glycerophospholipid Metabolism	Choline O-acetyltransferase	accoa[c] + chol[c] <=> ach[c] + coa[c]		0	-1	(1103=-1) | (1103=-1) | (1103=-1) | (1103=-1)	-0.1	0.1
Transport, Extracellular	maltose transport (uniport)	malt[e] <=> malt[c]		1	1	(6515=1)	0	0
Sphingolipid Metabolism	sphingomyelinase	h2o[c] + spc_hs[c] => cholp[c] + h[c] + sphings[c]		1	0	---	0	0.1
Transport, Extracellular	adenine reversible transport, cytosol	ade[e] <=> ade[c]		0	0	(3177=0)	-0.362776	0
Exchange	Trehalose exchange	tre[e] <=>		1	0	---	0	0
Exchange	glycogen, structure 2 (glycogenin-1,6-{7[1,4-Glc], 4[1,4-Glc]}) exchange	glygn2[e] <=>		1	0	---	0	0
Sphingolipid Metabolism	Beta-1,3-galactosyltransferase 4	gt2_hs[g] + udpgal[g] => gt1c_hs[g] + h[g] + udp[g]		1	0	(8705=0)	0	0
Alkaloid biosynthesis II	ecgonine methyl esterase (ER)	egme[r] + h2o[r] => ecgon[r] + h[r] + meoh[r]		1	-1	(13=-1)	0	0
Pyruvate Metabolism	lactaldehyde dehydrogenase, mitochondrial	h2o[m] + lald_DASH_L[m] + nad[m] => 2h[m] + lac_DASH_L[m] + nadh[m]		1	1	(4329=0) | (7915=-1) | (8659=0) | (5832=1) | (217=1) | (7915=-1) | (219=1) | (8659=0)	0	0
Exchange	tetracosatetraenoic acid n-6 exchange	tettet6[e] <=>		1	0	---	0	0
Nucleotides	nucleoside-diphosphate kinase (ATP:GDP)	atp[c] + gdp[c] <=> adp[c] + gtp[c]		0	0	(29922=0) | (29922=0) | (4831=0 & 4830=0) | (4832=0) | (4831=0 & 4830=0) | (10201=0)	-999.3	1000
Transport, Extracellular	L-serine/L-cysteine Na-dependent exchange (Ser-L in)	cys_DASH_L[c] + na1[e] + ser_DASH_L[e] => cys_DASH_L[e] + na1[c] + ser_DASH_L[c]		0	0	(6509=0) | (6510=0)	0	1000
Exchange	docosa-4,7,10,13,16-pentaenoic acid (n-6) exchange	dcsptn1[e] <=>		1	0	---	0	0
Exchange	7-alpha,27-Dihydroxycholesterol exchange	xoltri27[e] <=>		0	0	---	0	0.067798
Starch and Sucrose Metabolism	glucoamylase, extracellular (glygn5 -> malt)	glygn5[e] + h2o[e] => Tyr_DASH_ggn[e] + malt[e]		1	0	(8972=0)	0	0
Glycerophospholipid Metabolism	choline phosphotransferase	cdpchol[c] + dag_hs[c] => cmp[c] + h[c] + pchol_hs[c]		1	1	(10390=1) | (56994=0)	1	7.64634
N-Glycan Biosynthesis	g2m8masn transport from endoplasmic reticulum to Golgi apparatus	g2m8masn[r] => g2m8masn[g]		1	0	---	0	0
Blood Group Biosynthesis	Alpha-(1,3)-fucosyltransferase	fucfucgalacglc13galacglcgal14acglcgalgluside_hs[g] + gdpfuc[g] => fucfucfucgalacglc13galacglcgal14acglcgalgluside_hs[g] + gdp[g] + h[g]		1	-1	(10690=-1)	0	0
Transport, Nuclear	Retinoate transport, nuclear	retn[c] <=> retn[n]		1	0	---	0	0
Folate Metabolism	5,10-methylenetetrahydrofolatereductase (NADPH)	2h[c] + mlthf[c] + nadph[c] => 5mthf[c] + nadp[c]		1	-1	(4524=-1)	1.45	4.0313
Transport, Golgi Apparatus	blood group intracellular transport	acnacngal14acglcgalgluside_hs[g] <=> acnacngal14acglcgalgluside_hs[c]		1	0	---	0	0
Transport, Mitochondrial	Cyanide transport via diffusion (mitochondrial)	cyan[c] <=> cyan[m]		1	0	---	0	0
Transport, Extracellular	glycocholate transport via sodium cotransport	gchola[e] + 2na1[e] => gchola[c] + 2na1[c]		1	-1	(6554=-1) | (6555=-1)	0	0.1
Tyrosine metabolism	Tyrosine:dopa oxidase	o2[c] + 2tyr_DASH_L[c] => 234dhphe[c]		0	-1	(7299=-1)	0	0.5
Exchange	diacylglycerol (homo sapiens) exchange	dag_hs[e] <=>		1	0	---	0	0
Bile Acid Biosynthesis	alpha-methylacyl-CoA racemase (reductase)	dhcholestancoa[r] + 0.5o2[r] => dhcholoylcoa[r] + h2o[r]		1	0	(23600=0) | (23600=0)	0	0
Aminosugar Metabolism	N-acetylglucosamine-6-phosphate deacetylase	acgam6p[c] + h2o[c] => ac[c] + gam6p[c]		0	0	(51005=0)	0	7.23601
Transport, Extracellular	Biotin transport via sodium symport	atp[c] + btn[e] + h2o[c] + 2na1[e] => adp[c] + btn[c] + h[c] + 2na1[c] + pi[c]		1	1	(8884=1)	1	14.2927
Fructose and Mannose Metabolism	triokinase	atp[c] + glyald[c] => adp[c] + g3p[c] + h[c]		1	0	---	1	55.226
Keratan sulfate degradation	N-acetylglucosamine-6-sulfatase, lysosomal	h2o[l] + ksi_deg9[l] <=> h[l] + ksi_deg10[l] + so4[l]		1	1	(2799=1)	0	0
Pyruvate Metabolism	pyruvate carboxylase	atp[m] + hco3[m] + pyr[m] => adp[m] + h[m] + oaa[m] + pi[m]		1	0	(5091=0) | (5091=0)	4.55528	28.767
R Group Synthesis	R group coenzyme a ligase	Rtotal[c] + coa[c] <=> Rtotalcoa[c]		0	0	---	1	7.74634
Exchange	Cholate exchange	cholate[e] <=>		1	0	---	0	0
Cholesterol Metabolism	C-3 sterol keto reductase (zymosterol)	h[r] + nadph[r] + zym_int2[r] => nadp[r] + zymst[r]		1	1	(3295=1)	2	2.12759
Transport, Golgi Apparatus	potassium transport via proton antiport	h[g] + k[c] <=> h[c] + k[g]		1	0	(84679=0) | (23315=0)	0	0
Keratan sulfate degradation	N-acetylglucosamine-6-sulfatase, lysosomal	h2o[l] + ksi_deg27[l] <=> h[l] + ksi_deg28[l] + so4[l]		1	1	(2799=1)	0	0
Transport, Mitochondrial	24,25-Dihydroxyvitamin D2 transport from mitochondria	2425dhvitd2[m] => 2425dhvitd2[c]		1	0	---	0	0
Keratan sulfate biosynthesis	beta-N-acetylglucosaminylglycopeptide beta-1,4-galactosyltransferase, Golgi	ksii_core4_pre6[g] + udpgal[g] => h[g] + ksii_core4_pre7[g] + udp[g]		1	1	(8703=1) | (2683=0) | (8704=0) | (8704=0) | (9334=0)	0	0
Nucleotides	cytidylate kinase (CMP),nuclear	atp[n] + cmp[n] <=> adp[n] + cdp[n]		0	1	(51727=1)	-1000	1000
Cysteine Metabolism	L-Cysteate:2-oxoglutarate aminotransferase	Lcyst[c] + akg[c] <=> 3spyr[c] + glu_DASH_L[c]		0	0	(2805=0)	0.2	1.5
Carnitine shuttle	carnitine O-aceyltransferase, peroxisomal	crn[x] + ppcoa[x] <=> coa[x] + pcrn[x]		1	0	(1384=0)	2	2.05
Vitamin D	24R-Vitamin D-25-hydroxylase (D3)	25hvitd3[m] + h[m] + nadph[m] + o2[m] => 2425dhvitd3[m] + h2o[m] + nadp[m]		0	0	(1591=0)	0	0.11525
Glycerophospholipid Metabolism	choline-phosphate cytidylyltransferase	ctp[c] + h[c] + ntm2amep[c] => cmpntm2amep[c] + ppi[c]		1	1	(9468=0) | (5130=1)	0	0
Exchange	Pyridoxine exchange	pydxn[e] <=>		1	0	---	0	0.05
Keratan sulfate degradation	beta-N-acetylhexosaminidase, lysosomal	h2o[l] + ksi_deg13[l] => acgam[l] + ksi_deg14[l]		1	1	(3074=1) | (3073=0) | (3073=0 & 3074=1)	0	0
Exchange	Taurocholic acid exchange	tchola[e] <=>		0	0	---	0	1.05
Chondroitin sulfate degradation	N-acetylgalactosamine-4-sulfatase, lysosomal	cs_e_deg4[l] + h2o[l] <=> cs_e_deg5[l] + h[l] + so4[l]		1	1	(411=1) | (411=1)	0	0
Transport, Extracellular	xenobiotic transport	eaflatoxin[e] <=> eaflatoxin[c]		1	0	---	0	0
Transport, Mitochondrial	Vitamin D3 transport in mitochondria	vitd3[c] => vitd3[m]		0	0	---	0	1000
O-Glycan Biosynthesis	Core 2 acetylglucosaminyltransferase, Golgi apparatus	T_antigen[g] + uacgam[g] => core2[g] + h[g] + udp[g]		1	0	(2650=-1) | (51301=-1) | (9245=0)	0	0
Urea cycle/amino group metabolism	ornithine transaminase reversible (m)	akg[m] + orn[m] <=> glu5sa[m] + glu_DASH_L[m]		1	1	(4942=1)	-3.63845	-1
Steroid Metabolism	3 alpha-hydroxysteroid dehydrogenase (type 3)	andrstandn[r] + h[r] + nadph[r] <=> andrstrn[r] + nadp[r]		0	0	(1109=0)	-1000	1000
Steroid Metabolism	UDP-glucuronosyltransferase 1-10 precursor, microsomal	estriol[r] + udpglcur[r] => estriolglc[r] + udp[r]		1	1	(7363=1) | (54575=0) | (54490=0) | (54576=0)	0	0
Transport, Extracellular	T4 transport via facilitated diffusion	thyox_DASH_L[e] <=> thyox_DASH_L[c]		1	-1	(6567=-1)	-0.1	0.1
Transport, Extracellular	thymd transport	thymd[e] => thymd[c]		1	1	(3177=0) | (2030=1)	0	0
Transport, Extracellular	D-alanine/glycine reversible exchange	ala_DASH_D[e] + gly[c] <=> ala_DASH_D[c] + gly[e]		0	0	(56301=0) & (6520=0)	-1000	1000
Alanine and Aspartate Metabolism	alanine-glyoxylate transaminase (irreversible), (peroxisomal)	ala_DASH_L[x] + glx[x] => gly[x] + pyr[x]		1	0	(189=0)	1	4.29184
Triacylglycerol Synthesis	diacylglycerol acyltransferase	Rtotal3coa[c] + dag_hs[c] => coa[c] + tag_hs[c]		1	0	(8694=0) | (84649=0)	0	0.1
Triacylglycerol Synthesis	phosphatidic acid phosphatase	h2o[c] + pa_hs[c] => dag_hs[c] + pi[c]		0	0	(8612=0) | (8611=0) | (8613=0) | (8611=0)	0	13.2927
Exchange	GMP exchange	gmp[e] <=>		1	0	---	0	0
Ascorbate and Aldarate Metabolism	D-Glucuronolactone:NAD+ oxidoreductase, mitochondrial	glac[m] + 2h2o[m] + nad[m] => glcr[m] + 3h[m] + nadh[m]		1	1	(8659=0) | (217=1) | (8659=0) | (219=1)	0	0
Bile Acid Biosynthesis	Very-long-chain-fatty-acid-CoA ligase	atp[r] + coa[r] + thcholstoic[r] => amp[r] + cholcoar[r] + ppi[r]		1	1	(11001=1)	0	0
Transport, Nuclear	inositol hexakisphosphate nuclear transport (diffusion)	minohp[c] <=> minohp[n]		1	0	---	0	0
Pyrimidine Biosynthesis	orotate phosphoribosyltransferase	orot5p[c] + ppi[c] <=> orot[c] + prpp[c]		1	1	(7372=1)	-3.04181	-1
Transport, Extracellular	glycocholate transport via bicarbonate countertransport	gchola[e] + hco3[c] <=> gchola[c] + hco3[e]		0	0	(6579=-1) | (28234=0) | (10599=0)	-1000	1000
Transport, Endoplasmic Reticular	hydroxylated testosterone transport	6htststerone[c] <=> 6htststerone[r]		1	0	---	0	0
Exchange	disialyl galactosylgloboside (homo sapiens) exchange	acnacngalgbside_hs[e] <=>		1	0	---	0	0
Folate Metabolism	folylpolyglutamate synthetase (10fthf), mitochondrial	10fthf5glu[m] + atp[m] + glu_DASH_L[m] => 10fthf6glu[m] + adp[m] + h[m] + pi[m]		0	0	(2356=0)	0	2.92683
Folate Metabolism	methylenetetrahydrofolate dehydrogenase (NADP), mitochondrial	mlthf[m] + nadp[m] <=> methf[m] + nadph[m]		0	1	(25902=0) | (10797=1)	-998.955	1000
Chondroitin / heparan sulfate biosynthesis	uridine diphosphoacetylgalactosamine-chondroitin acetylgalactosaminyltransferase II, Golgi	cs_d_pre3[g] + uacgam[g] => cs_d_pre4[g] + h[g] + udp[g]		1	0	(55790=-1) | (79586=0) & (22856=1) | (55454=0) | (337876=0)	0	0
N-Glycan Biosynthesis	m8masn transport from ER to Golgi apparatus	m8masn[r] => m8masn[g]		1	0	---	0	0
Fatty Acid Metabolism	Malonyl-CoA Decarboxylase, mitochondrial	h[m] + malcoa[m] => accoa[m] + co2[m]		0	0	(23417=0)	0	13.2927
Fatty acid elongation	fatty acyl-CoA synthase (n-C10:0CoA)	3h[c] + malcoa[c] + 2nadph[c] + occoa[c] => co2[c] + coa[c] + dcacoa[c] + h2o[c] + 2nadp[c]		1	0	(2194=0)	1	5.25457
Transport, Lysosomal	galactocerebroside intracellular transport	galside_hs[c] <=> galside_hs[l]		1	0	---	0	0
Exchange	GD1beta (homo sapiens) exchange	gd1b2_hs[e] <=>		1	0	---	0	0
Cysteine Metabolism	2-Aminoacrylate sulfotransferase	2amac[c] + nadph[c] + paps[c] => Lcyst[c] + nadp[c] + pap[c]		1	0	---	0.8	1.5
Transport, Endoplasmic Reticular	CO2 endoplasmic reticular transport via diffusion	co2[c] <=> co2[r]		1	0	---	-4.25517	-4
Cysteine Metabolism	L-sulfolactate dehydrogenase (NAD+)	nad[c] + sl_DASH_L[c] <=> 3spyr[c] + h[c] + nadh[c]		0	1	(4190=1) | (130752=0)	-1.5	-0.2
Exchange	myo-Inositol exchange	inost[e] <=>		0	0	---	-0.05	3.42626
Transport, Peroxisomal	CO2 peroxisomal transport	co2[c] <=> co2[x]		1	0	---	-12.7655	-12
Exchange	3,4-Dihydroxy-L-phenylalanine exchange	34dhphe[e] <=>		0	0	---	0	0
Steroid Metabolism	Steryl-sulfatase	estrones[r] + h2o[r] => estrone[r] + h[r] + so4[r]		1	-1	(412=-1)	0	0
Arginine and Proline Metabolism	proline oxidase (L-proline, NAD)	nad[c] + pro_DASH_L[c] => 1pyr5c[c] + 2h[c] + nadh[c]		0	0	(58510=0)	0	1000
Biotin Metabolism	biotinidase (biotin), mitochondrial	biocyt[m] + h2o[m] => btn[m] + lys_DASH_L[m]		0	0	(686=0)	0	6.64634
Carnitine shuttle	2,6 dimethylheptanoly CoA carnitine transferase	coa[m] + dmhptcrn[m] <=> crn[m] + dmhptcoa[m]		1	0	---	0	0
Pyruvate Metabolism	malic enzyme (NADP), mitochondrial	mal_DASH_L[m] + nadp[m] => co2[m] + nadph[m] + pyr[m]		0	1	(4200=1) | (10873=-1)	1	14.2927
Transport, Nuclear	13-cis-retinoic acid transport, nuclear	13_DASH_cis_DASH_retn[c] <=> 13_DASH_cis_DASH_retn[n]		1	0	---	0	0
Glycerophospholipid Metabolism	Platelet-activating factor acetylhydrolase	h2o[c] + paf_hs[c] => ac[c] + ak2lgchol_hs[c] + h[c]		0	0	(5051=0) | (5049=0 & 5050=0) | (5049=0 & 5050=0 & 5048=1)	0	7.23601
Transport, Extracellular	blood group intracellular transport	fucfucgalacglcgalgluside_hs[e] <=> fucfucgalacglcgalgluside_hs[c]		1	0	---	0	0
Sphingolipid Metabolism	Alpha-N-acetylgalactosaminide alpha-2,6-sialyltransferase 2	acngalgbside_hs[g] + cmpacna[g] => acn13acngalgbside_hs[g] + cmp[g] + h[g]		1	-1	(10610=-1)	0	0
R Group Synthesis	R total flux	R1coa_hs[c] => Rtotalcoa[c]		0	0	---	0	1000
R Group Synthesis	R group to palmitate conversion	Rtotalcoa[m] <=> pmtcoa[m]		0	0	---	0	0.285015
Sphingolipid Metabolism	UDP-GlcNAc:betaGal beta-1,3-N-acetylglucosaminyltransferase 3, Golgi apparatus	galgalthcrm_hs[g] + udpgal[g] => galgalgalthcrm_hs[g] + h[g] + udp[g]		1	0	(10331=0)	0	0
Transport, Mitochondrial	25-hydroxyvitamin D3 transport from mitochondria	25hvitd3[m] => 25hvitd3[c]		0	0	---	0	1000
Ascorbate and Aldarate Metabolism	glucuronolactone reductase	gullac[c] + nadp[c] <=> glac[c] + h[c] + nadph[c]		0	0	---	-1000	0
Transport, Extracellular	fatty acid transport via diffusion	arachd[e] <=> arachd[c]		0	0	---	-1000	1000
Fatty acid activation	fatty-acid--CoA ligase	atp[c] + coa[c] + crvnc[c] <=> amp[c] + c226coa[c] + ppi[c]		1	1	(2180=1)	-1000	-1
Heme Biosynthesis	Fe(III) reduction (ascorbate)	ascb_DASH_L[e] + 2fe3[e] => dhdascb[e] + 2fe2[e] + 2h[e]		1	-1	(79901=-1)	0	0
Transport, Extracellular	Sarcosine transport (extracellular to cytosol)	sarcs[e] => sarcs[c]		1	0	---	0	0
N-Glycan Degradation	beta-mannosidase, lysosomal	h2o[l] + mn[l] => acgam[l] + man[l]		1	0	(4126=0)	0	0
Steroid Metabolism	aldo-keto reductase family 1, member C1 (chlordecone reductase; 3-alpha hydroxysteroid dehydrogenase, type I; dihydrodiol dehydrogenase 4)	h[c] + nadph[c] + prgstrn[c] => aprgstrn[c] + nadp[c]		1	1	(1645=1)	0	0
Nucleotides	adenylate kinase	amp[c] + atp[c] <=> 2adp[c]		1	0	(122481=0) | (203=0) | (26289=-1) | (26289=-1)	55.4985	75.3427
Valine, Leucine, and Isoleucine Metabolism	3-hydroxyacyl-CoA dehydratase (3-hydroxyisobutyryl-CoA) (mitochondria)	2mp2coa[m] + h2o[m] <=> 3hibutcoa[m]		0	1	(1892=1) | (3030=0) & (3032=1)	0	0.5
Glycine, Serine, and Threonine Metabolism	dimethylglycine dehydrogenase, mitochondrial	dmgly[m] + fad[m] + h2o[m] => fadh2[m] + fald[m] + sarcs[m]		0	0	(29958=0)	1	1.73168
Carnitine shuttle	carnitine O-palmitoyltransferase	crn[c] + lneldccoa[c] => coa[c] + lneldccrn[c]		0	0	(1375=0) | (1375=0) | (1375=0) | (126129=0) | (1374=0) | (1375=0)	0	1.05786
Keratan sulfate biosynthesis	beta-N-acetylglucosaminylglycopeptide beta-1,4-galactosyltransferase, Golgi	core4[g] + 2udpgal[g] => 2h[g] + ksii_core4_pre1[g] + 2udp[g]		1	1	(8703=1) | (8704=0) | (8704=0) | (2683=0) | (9334=0)	0	0
Nucleotides	deoxycytidine deaminase, nuclear	dcyt[n] + h2o[n] + h[n] => duri[n] + nh4[n]		1	-1	(57379=-1)	0	0.1
N-Glycan Biosynthesis	UDP-GlcNAc:N-acetyl-D-glucosaminyl diphosphodolichol N-acetyl-D-glucosaminyltransferase (uterus)	0.1naglc2p_U[c] + uacgam[c] => 0.1chito2pdol_U[c] + h[c] + udp[c]		1	0	---	0	0
Exchange	Tyr-194 of apo-glycogenin protein (primer for glycogen synthesis) exchange	Tyr_DASH_ggn[e] <=>		1	0	---	0	0
Inositol Phosphate Metabolism	phosphatidylinositol-4-phosphate 4-phosphatase	h2o[c] + pail4p_hs[c] => pail_hs[c] + pi[c]		0	0	---	0	14.2927
Chondroitin / heparan sulfate biosynthesis	chondroitin 2-sulfotransferase, Golgi	cs_c_COMMA_d_COMMA_e_pre1[g] + paps[g] => cs_d_pre2[g] + h[g] + pap[g]		1	-1	(10090=-1)	0	0
Eicosanoid Metabolism	Arachidonate 5-lipoxygenase	5HPET[c] => h2o[c] + leuktrA4[c]		1	-1	(240=-1)	0	0
Chondroitin sulfate degradation	beta-glucuronidase, lysosomal	cs_a_deg2[l] + h2o[l] => cs_a_deg3[l] + glcur[l]		1	0	(2990=0)	0	0
Exchange	Vitamin D3 exchange	vitd3[e] <=>		0	0	---	0	0.127587
Transport, Extracellular	Adrenaline secretion via secretory vesicle (ATP driven)	3adrnl[c] + 2atp[c] + 2h2o[c] => 2adp[c] + 3adrnl[e] + 2h[c] + 2pi[c]		0	0	(6570=-1) | (6571=0)	0	0
Exchange	dihomo-gamma-linolenic acid (n-6) exchange	dlnlcg[e] <=>		1	0	---	0	0
Transport, Nuclear	Choline transport, nuclear through pores	chol[c] <=> chol[n]		0	0	---	-0.1	0.1
Exchange	hexacosanoate (n-C26:0) exchange	hexc[e] <=>		1	0	---	0	0
Transport, Mitochondrial	formate mitochondrial transport	for[m] <=> for[c]		0	0	---	0	53.1707
Transport, Extracellular	chondroitin sulfate B transport, golgi to extracellular	cspg_b[g] => cspg_b[e]		1	0	---	0	0
Inositol Phosphate Metabolism	inositol-1,4,5-triphosphate 6-kinase, nucleus	atp[n] + mi145p[n] => adp[n] + h[n] + mi1456p[n]		1	0	(253430=0)	0	0
Transport, Extracellular	L-cysteine reversible transport via sodium symport	cys_DASH_L[e] + na1[e] => cys_DASH_L[c] + na1[c]		0	1	(11254=1)	1	1000
Fatty acid oxidation	Beta oxidation of long chain fatty acid	6coa[m] + 6fad[m] + 6h2o[m] + 6nad[m] + tdcoa[m] => 7accoa[m] + 6fadh2[m] + 6h[m] + 6nadh[m]		0	1	(35=0) | (34=1)	0	1.603
Phenylalanine metabolism	phenylacetate-CoA ligase	atp[c] + coa[c] + pac[c] => amp[c] + phaccoa[c] + ppi[c]		0	0	---	0	0
Transport, Peroxisomal	carnitine-acetylcarnitine carrier, peroxisomal	acrn[x] + crn[c] => acrn[c] + crn[x]		0	0	---	0	6.64634
Purine Catabolism	xanthine oxidase	h2o[x] + hxan[x] + o2[x] => h2o2[x] + xan[x]		0	0	(7498=0)	0	0.276087
Transport, Endoplasmic Reticular	24 trihydroxy cholesterol transport	xoltri24[r] <=> xoltri24[c]		1	0	---	0	0.1
Fatty Acid Metabolism	acetyl-CoA carboxylase	accoa[c] + atp[c] + hco3[c] => adp[c] + h[c] + malcoa[c] + pi[c]		1	0	(31=0 & 32=0) | (31=0) | (32=0 & 31=0) | (32=0 & 31=0) | (31=0) | (31=0 & 32=0) | (31=0) | (31=0) | (31=0 & 32=0) | (31=0)	34.9917	48.2927
Pyruvate Metabolism	methyglyoxylate synthase 2 (from g3p)	g3p[c] => mthgxl[c] + pi[c]		0	0	---	0	10.8838
Transport, Peroxisomal	fatty acid intracellular transport	stcoa[c] <=> stcoa[x]		1	0	---	0	0.1
Histidine Metabolism	S-Adenosyl-L-methionine:histamine N-tele-methyltransferase	amet[c] + hista[c] => ahcys[c] + h[c] + mhista[c]		0	1	(3176=1)	0	0.46054
Exchange	Chloride exchange	cl[e] <=>		1	0	---	0	0
Transport, Extracellular	glycine reversible transport via sodium and chloride symport (3:1:1)	cl[e] + gly[e] + 3na1[e] <=> cl[c] + gly[c] + 3na1[c]		0	0	(9152=0)	-1000	1000
Exchange	L-Arginine exchange	arg_DASH_L[e] <=>		0	0	---	-0.3	0
Transport, Lysosomal	dihydrofolate reversible lysosomal transport	dhf[c] <=> dhf[l]		1	0	---	-4.32317	-1
Pyrimidine Catabolism	dihydropyrimidinase (5,6-dihydrouracil)	56dura[c] + h2o[c] => cala[c] + h[c]		0	1	(1807=-1) | (1809=-1) | (1808=1)	0	2.04181
	DM dgtp(n)	dgtp[n] =>		0	0	---	0	0.198511
Transport, Extracellular	fatty acid transport via diffusion	ocdca[e] <=> ocdca[c]		0	0	---	-1000	1000
Nucleotides	5'-nucleotidase (UMP), mitochondrial	h2o[m] + ump[m] => pi[m] + uri[m]		1	0	(56953=0)	0	0
Vitamin B6 Metabolism	pyridoxal dehydrogenase	h2o[c] + o2[c] + pydx[c] => 4pyrdx[c] + h2o2[c]		1	-1	(316=-1)	0	0.05
Chondroitin sulfate degradation	beta-glucuronidase, lysosomal	cs_d_deg3[l] + h2o[l] => cs_d_deg4[l] + glcur[l]		1	0	(2990=0)	0	0
Nucleotides	5'-nucleotidase (XMP)	h2o[c] + xmp[c] => pi[c] + xtsn[c]		1	1	(22978=1)	1	1.30562
Biotin Metabolism	biotin-[acetyl-CoA-carboxylase] ligase, mitochondrial	atp[m] + btn[m] + h[m] => btamp[m] + ppi[m]		0	0	(3141=0)	0	6.64634
Transport, Mitochondrial	dGDP transport via dADP antiport	dadp[m] + dgdp[c] => dadp[c] + dgdp[m]		0	0	(60386=0)	0	1000
Transport, Extracellular	Lipoate transport via sodium symport	atp[c] + h2o[c] + lipoate[e] + 2na1[e] => adp[c] + h[c] + lipoate[c] + 2na1[c] + pi[c]		1	1	(8884=1)	0	0
Exchange	keratan sulfate I exchange	ksi[e] <=>		1	0	---	0	0
Exchange	hydroxylated ebastine exchange	ebastineoh[e] <=>		1	0	---	0	0
Bile Acid Biosynthesis	oxysterol 7alpha-hydroxylase	h[r] + nadph[r] + o2[r] + xol25oh[r] => h2o[r] + nadp[r] + xoltri25[r]		1	-1	(9420=-1)	0	0.1
Glycine, Serine, and Threonine Metabolism	glycine oxidase, perixosomal	gly[x] + h2o[x] + o2[x] => glx[x] + h2o2[x] + nh4[x]		0	0	---	0	4.29184
Tyrosine metabolism	thyroid peroxidase	h2o2[c] + 2h[c] + 2i[c] => 2h2o[c] + iodine[c]		1	-1	(7173=-1) | (7173=-1) | (7173=-1) | (7173=-1) | (7173=-1)	0	0
Inositol Phosphate Metabolism	phosphatidylinositol-3-phosphate 3-phosphatase	h2o[c] + pail3p_hs[c] => pail_hs[c] + pi[c]		0	0	(8897=0) | (8897=0) | (8897=0)	0	13.2927
Lysine Metabolism	L-pipecolate oxidase, peroxisomal	Lpipecol[x] + o2[x] => h2o2[x] + h[x] + thp2c[x]		1	0	(51268=0)	0	0.1
Transport, Mitochondrial	7-glutamyl-10FTHF transport, mitochondrial	10fthf7glu[m] => 10fthf7glu[c]		0	0	---	0	2.57236
Fatty Acid Metabolism	acetyl-CoA C-acetyltransferase (octanoyl-CoA), peroxisomal	3odcoa[x] + coa[x] => accoa[x] + occoa[x]		1	1	(30=1)	0	0
Urea cycle/amino group metabolism	Sarcosine dehydrogenase (m)	fad[m] + sarcs[m] + thf[m] => fadh2[m] + gly[m] + mlthf[m]		1	0	(1757=0)	1	1.80604
Fatty acid activation	fatty-acid--CoA ligase	atp[c] + coa[c] + elaid[c] <=> amp[c] + od2coa[c] + ppi[c]		0	1	(2180=1)	-1.34091	0
Transport, Extracellular	inositol transport via sodium symport	inost[e] + na1[e] <=> inost[c] + na1[c]		0	0	(6526=0)	-1000	1000
Exchange	9-cis-retinol exchange	retinol_DASH_9_DASH_cis[e] <=>		1	0	---	0	0
Steroid Metabolism	Dehydroepiandrosterone sulfotransferase	dhea[c] + paps[c] => dheas[c] + h[c] + pap[c]		1	0	(6783=-1) | (6822=0)	0	0.1
Keratan sulfate degradation	beta-galactosidase, lysosomal	h2o[l] + ksi_deg14[l] => gal[l] + ksi_deg15[l]		1	1	(5476=1) & (2720=1) & (2588=0) & (4758=0) | (5476=1) & (2720=1)	0	0
Glycine, Serine, and Threonine Metabolism	serine-pyruvate aminotransferase (irreversible), peroxisomal	pyr[x] + ser_DASH_L[x] => ala_DASH_L[x] + hpyr[x]		0	0	(189=0)	1	4.29184
Keratan sulfate degradation	N-acetylglucosamine-6-sulfatase, lysosomal	h2o[l] + ksii_core2_deg3[l] <=> h[l] + ksii_core2_deg4[l] + so4[l]		1	1	(2799=1)	0	0
Transport, Extracellular	keratan sulfate II (core4) transport, golgi to extracellular	ksii_core4[g] => ksii_core4[e]		1	0	---	0	0
Carnitine shuttle	carnitine transferase	coa[m] + ttdcrn[m] => crn[m] + tdcoa[m]		0	0	(1376=0)	0	1.603
Glycine, Serine, and Threonine Metabolism	L-2-amino-3-oxobutanoate decarboxylation, mitochondrial (spontaneous)	2aobut[m] + h[m] => aact[m] + co2[m]		0	0	---	0	5.07633
Transport, Extracellular	thymidine transport (1:2 Na/Thymd cotransport)	2na1[e] + thymd[e] => 2na1[c] + thymd[c]		1	-1	(64078=-1)	0	0
Cholesterol Metabolism	Hydroxymethylglutaryl CoA reductase (ir)	2h[r] + hmgcoa[r] + 2nadph[r] => coa[r] + mev_DASH_R[r] + 2nadp[r]		1	1	(3156=1)	0	0
Transport, Extracellular	ribose transport in via proton symporter	h[e] + rib_DASH_D[e] => h[c] + rib_DASH_D[c]		0	0	---	0	1000
Fatty acid oxidation	Beta oxidation of long chain fatty acid	coa[m] + fad[m] + h2o[m] + nad[m] + stcoa[m] => accoa[m] + fadh2[m] + h[m] + nadh[m] + pmtcoa[m]		0	1	(35=0) | (35=0) | (34=1) | (34=1)	1	2.33158
Inositol Phosphate Metabolism	phosphatidylinositol 3-kinase, endoplasmic reticulum	atp[r] + pail_hs[r] => adp[r] + h[r] + pail3p_hs[r]		1	0	(5287=0)	0	0
Folate Metabolism	folylpolyglutamate synthetase (DHF)	4atp[c] + dhf[c] + 4glu_DASH_L[c] => 5dhf[c] + 4adp[c] + 4h[c] + 4pi[c]		0	0	(2356=0)	0	4.32317
Transport, Extracellular	Noradrenaline secretion via secretory vesicle (ATP driven)	2atp[c] + 2h2o[c] + 3nrpphr[c] => 2adp[c] + 2h[c] + 3nrpphr[e] + 2pi[c]		0	0	(6570=-1) | (6571=0)	0	6.64634
N-Glycan Biosynthesis	Glycolipid 1,3-alpha-D-mannosyltransferase (liver)	gdpmann[c] + 0.1mpdol_L[c] => gdp[c] + h[c] + 0.1m1mpdol_L[c]		1	0	(85365=0) | (85365=0)	0	0
Transport, Golgi Apparatus	GDP intracellular transport	gdp[c] <=> gdp[g]		1	0	---	0	0
Inositol Phosphate Metabolism	5-diphosphoinositol-1,2,3,4,6-pentakisphosphate diphosphohydrolase, nuclear	h2o[n] + ppmi12346p[n] => h[n] + minohp[n] + pi[n]		1	1	(51447=1) | (9807=0) | (51447=1) | (51447=1) | (9807=0) | (51447=1) | (117283=0) | (51447=1) | (51447=1)	0	0
Nucleic acid degradation	5'-nucleotidase (dGMP), lysosomal	dgmp[l] + h2o[l] => dgsn[l] + pi[l]		1	0	(53=0)	0	0
Fatty acid oxidation, peroxisome	Beta oxidation of long chain fatty acid	coa[x] + h2o[x] + nad[x] + o2[x] + tetpent6coa[x] => accoa[x] + dcsptn1coa[x] + h2o2[x] + h[x] + nadh[x]		1	0	(3295=1 & 30=1 & 51=0) | (51=0 & 3295=1 & 30=1) | (30=1 & 51=0 & 1962=0) | (51=0 & 30=1 & 1962=0)	0	0
Transport, Extracellular	Creatine transport (sodium symport) (2:1)	creat[e] + 2na1[e] <=> creat[c] + 2na1[c]		0	0	(6535=0) | (6537=0)	-0.1	0
Exchange	Superoxide anion exchange	o2s[e] <=>		0	0	---	0	0.375
Transport, Extracellular	3-mercaptolactate-cysteine disulfide transport, extracellular	mercplaccys[c] => mercplaccys[e]		0	0	---	0	0.25
Nucleotides	cytidine deaminase, nuclear	cytd[n] + h2o[n] + h[n] => nh4[n] + uri[n]		1	-1	(57379=-1)	0	0.1
Folate Metabolism	folylpolyglutamate synthetase (10fthf)	10fthf6glu[c] + atp[c] + glu_DASH_L[c] => 10fthf7glu[c] + adp[c] + h[c] + pi[c]		0	0	(2356=0)	0	3.21545
Inositol Phosphate Metabolism	phosphatidylinositol 3,4-bisphosphate 5-kinase, nuclear	atp[n] + pail34p_hs[n] => adp[n] + h[n] + pail345p_hs[n]		0	0	---	0	0.40642
Keratan sulfate degradation	sialidase, lysosomal	h2o[l] + ksii_core4[l] => acnam[l] + ksii_core4_deg1[l]		1	0	(5476=1) & (2720=1) & (2588=0) & (4758=0)	0	0
Folate Metabolism	Gamma-glutamyl hydrolase (5DHF), lysosomal	5dhf[l] + 4h2o[l] => dhf[l] + 4glu_DASH_L[l]		1	1	(8836=1)	1	4.32317
Fatty Acid Metabolism	carnitine O-aceyltransferase, mitochondrial	acrn[m] + coa[m] <=> accoa[m] + crn[m]		0	0	(1384=0)	0	26.5854
Glycine, Serine, and Threonine Metabolism	5-aminolevulinate synthase	gly[m] + h[m] + succoa[m] => 5aop[m] + co2[m] + coa[m]		1	1	(212=0) | (23464=0) | (211=1) | (211=1)	8	8.75861
Lysine Metabolism	4-trimethylaminobutyraldehyde dehydrogenase	4tmeabut[c] + h2o[c] + nad[c] => 4tmeabutn[c] + 2h[c] + nadh[c]		1	1	(223=1)	0	0
Transport, Extracellular	Retinol transport via faciliated diffusion	retinol[e] => retinol[c]		0	0	---	0	0.568502
Transport, Golgi Apparatus	N-acetyl-galactosamine intracellular transport	acgal[g] <=> acgal[c]		1	0	---	0	0
Nucleotides	Deoxycytidine kinase, mitochondrial (ATP)	atp[m] + dcyt[m] <=> adp[m] + dcmp[m] + h[m]		1	0	---	0	0
Urea cycle/amino group metabolism	spermidine synthase	ametam[c] + ptrc[c] => 5mta[c] + h[c] + spmd[c]		1	1	(6723=1)	1	2.10473
Transport, Endoplasmic Reticular	estriol intracellular transport	estriol[r] <=> estriol[c]		1	0	---	0	0
Transport, Peroxisomal	hydroxypyruate transport, peroxisomal	hpyr[c] <=> hpyr[x]		1	0	---	-4.29184	-1
C5-Branched dibasic acid metabolism	L-Citramalyl-CoA hydro-lyase, mitochondrial	h2o[m] + itaccoa[m] <=> citmcoa_DASH_L[m]		1	0	---	0	0
Transport, Extracellular	glucose transport via sodium symport	glc_DASH_D[e] + na1[e] <=> glc_DASH_D[c] + na1[c]		0	0	(6526=0) | (159963=0) | (6524=-1) | (125206=0) | (200010=0)	-953.802	1000
Exchange	debrisoquine exchange	debrisoquine[e] <=>		1	0	---	0	0
Heparan sulfate degradation	N-acetylglucosamine-3-sulfatase, lysosomal	h2o[l] + hs_deg10[l] <=> h[l] + hs_deg11[l] + so4[l]		1	0	---	0	0
Heparan sulfate degradation	heparan-glucosaminide N-acetyltransferase, lysosomal	accoa[c] + hs_deg19[l] => coa[c] + h[l] + hs_deg20[l]		1	0	---	0	0
Vitamin A Metabolism	4-oxo-retinoic acid formation (oxidation)	o2[c] + 2retn[c] => 2oretn[c]		1	0	---	0	0
Transport, Peroxisomal	hydrogen peroxide peroxisomal transport via diffusion	h2o2[c] <=> h2o2[x]		0	0	---	-11.7053	4.88499
Transport, Extracellular	sodium/ammonium proton antiporter	na1[c] + nh4[e] <=> na1[e] + nh4[c]		0	0	(6549=-1) | (6548=0) | (6550=-1)	-1000	1000
Keratan sulfate degradation	beta-N-acetylhexosaminidase, lysosomal	h2o[l] + ksi_deg19[l] => acgam[l] + ksi_deg20[l]		1	1	(3073=0 & 3074=1) | (3074=1) | (3073=0)	0	0
Keratan sulfate biosynthesis	galactose/N-acetylglucosamine 6-O-sulfotransferase, Golgi apparatus	ksi_pre28[g] + paps[g] => h[g] + ksi_pre29[g] + pap[g]		1	0	(23563=-1) | (9435=0) | (10164=-1) | (4166=-1) | (23563=-1)	0	0
Transport, Extracellular	glucose transport via membrane vesicle	glc_DASH_D[r] => glc_DASH_D[e]		0	0	---	0	1000
Transport, Extracellular	L-cysteine/L-threonine Na-dependent exchange (Cys-L in)	cys_DASH_L[e] + na1[e] + thr_DASH_L[c] => cys_DASH_L[c] + na1[c] + thr_DASH_L[e]		0	0	(6509=0) | (6510=0)	0	1000
D-arg and D-orn metabolism	D-ornithine oxidase, perixosomal	h2o[x] + o2[x] + orn_DASH_D[x] => 5a2opntn[x] + h2o2[x] + nh4[x]		1	-1	(1610=-1)	0	0
Pentose Phosphate Pathway	phosphogluconate dehydrogenase	6pgc[c] + nadp[c] => co2[c] + nadph[c] + ru5p_DASH_D[c]		0	1	(5226=1)	1	23.7875
Nucleotides	nucleoside-diphosphate kinase (ATP:dTDP), mitochondrial	atp[m] + dtdp[m] <=> adp[m] + dttp[m]		0	0	(4833=0)	-1000	1.2319
Nucleotides	UMP kinase (dCTP),nuclear	dctp[n] + ump[n] <=> dcdp[n] + udp[n]		0	1	(51727=1)	-1000	1000
Propanoate Metabolism	2-methylcitrate synthase	h2o[c] + oaa[c] + ppcoa[c] => 2mcit[c] + coa[c] + h[c]		1	0	---	0	0
Transport, Mitochondrial	dGTP transport via dTDP antiport	dgtp[c] + dtdp[m] => dgtp[m] + dtdp[c]		0	0	(60386=0)	0	1000
Glutamate metabolism	4-aminobutyrate transaminase, reversible (mitochondrial)	4abut[m] + akg[m] <=> glu_DASH_L[m] + sucsal[m]		0	1	(18=1) | (18=1)	0	4.0186
Transport, Extracellular	25-hydroxyvitamin D3 transport in cytoplasm	25hvitd3[e] => 25hvitd3[c]		0	0	---	0	1000
Pentose and Glucuronate Interconversions	xylulokinase	atp[c] + xylu_DASH_D[c] => adp[c] + h[c] + xu5p_DASH_D[c]		1	1	(9942=1)	1	5.42967
Transport, Extracellular	L-isoleucine transport via diffusion (extracellular to cytosol)	ile_DASH_L[e] <=> ile_DASH_L[c]		1	1	(8501=1) | (124935=0)	-1000	-1
Exchange	Ethanol exchange	etoh[e] <=>		1	0	---	0	0
Nucleotides	guanylate kinase (GMP:ATP)	atp[c] + gmp[c] <=> adp[c] + gdp[c]		1	1	(2987=1)	1	8.64634
Transport, Peroxisomal	fatty acid intracellular transport	tethex3coa[c] <=> tethex3coa[x]		1	0	---	0	0
Transport, Golgi Apparatus	UDP-Glc Golgi transport via CMP antiport	udpg[c] + ump[g] <=> udpg[g] + ump[c]		1	1	(23443=1) | (84912=0) | (11046=0)	0	0
Transport, Golgi Apparatus	blood group intracellular transport	fucacngalacglcgalgluside_hs[g] <=> fucacngalacglcgalgluside_hs[c]		1	0	---	0	0
Transport, Extracellular	blood group intracellular transport	fucacngalacglcgalgluside_hs[e] <=> fucacngalacglcgalgluside_hs[c]		1	0	---	0	0
Miscellaneous	inorganic diphosphatase, nuclear	h2o[n] + ppi[n] => h[n] + 2pi[n]		0	0	---	0	108.168
Transport, Extracellular	cholesterol efflux (ATP depedent)	atp[c] + chsterol[c] + h2o[c] => adp[c] + chsterol[e] + h[c] + pi[c]		0	1	(19=1)	0	0.126374
Transport, Peroxisomal	intracellular transport (peroxisome)	adhap_hs[c] <=> adhap_hs[x]		1	0	---	0	0
Keratan sulfate biosynthesis	galactose/N-acetylglucosamine 6-O-sulfotransferase, Golgi apparatus	ksi_pre13[g] + paps[g] => h[g] + ksi_pre14[g] + pap[g]		1	0	(23563=-1) | (9435=0) | (23563=-1) | (10164=-1) | (4166=-1)	0	0
Valine, Leucine, and Isoleucine Metabolism	malonate-semialdehyde dehydrogenase (acetylating), mitochondrial	2mop[m] + coa[m] + nad[m] => h[m] + mmcoa_DASH_R[m] + nadh[m]		0	0	---	0	0.5
Transport, Extracellular	prostaglandin transport via bicarbonate countertransport	hco3[c] + prostge1[e] <=> hco3[e] + prostge1[c]		1	-1	(6578=-1)	0	0.1
Transport, Endoplasmic Reticular	ceramide transport protein	crm_hs[c] <=> crm_hs[r]		0	0	(10087=0)	0	4.43089
Transport, Extracellular	bile acid intracellular transport	dgchol[e] <=> dgchol[c]		0	0	---	-1.05	0
Exchange	Sphingosine 1-phosphate exchange	sphs1p[e] <=>		1	0	---	0	0.1
Pyrimidine Biosynthesis	dihydroorotase	dhor_DASH_S[c] + h2o[c] <=> cbasp[c] + h[c]		1	0	(790=0)	-3.04181	-1
Heparan sulfate degradation	N-acetylglucosamine-3-sulfatase, lysosomal	h2o[l] + hs_deg23[l] <=> h[l] + hs_deg24[l] + so4[l]		1	0	---	0	0
Transport, Peroxisomal	FAD transporter, peroxisomal	fad[c] <=> fad[x]		1	0	---	-2.05	-2
Transport, Nuclear	dTTP diffusion in nucleus	dttp[c] <=> dttp[n]		0	0	---	-1000	1000
Glycosylphosphatidylinositol (GPI)-anchor biosynthesis	H7' phosphoethanolaminyl transferase, endoplasmic reticulum	emem2gacpail_hs[r] + pe_hs[r] => dag_hs[r] + gpi_hs[r]		1	1	(23556=1) | (23556=1)	0	0
Steroid Metabolism	aromatase	nadph[r] + 2o2[r] + tststerone[r] => estradiol[r] + for[r] + 2h2o[r] + nadp[r]		1	-1	(1588=-1) | (1588=-1)	0	0
Exchange	Deoxyadenosine exchange	dad_DASH_2[e] <=>		0	0	---	0	0.241086
Pyruvate Metabolism	acetol monooxygenase	acetol[c] + h[c] + nadph[c] + o2[c] => 2h2o[c] + mthgxl[c] + nadp[c]		0	0	(1571=0)	0	2.18769
Transport, Extracellular	L-carnitine outward transport (H+ antiport)	crn[c] + h[e] => crn[e] + h[c]		1	-1	(6583=-1)	0	0.1
Transport, Lysosomal	Glutamate transport, lysosomal	glu_DASH_L[l] => glu_DASH_L[c]		1	0	---	18	31.2927
Selenoamino acid metabolism	Selenophosphate synthase	atp[c] + h2o[c] + seln[c] => amp[c] + pi[c] + selnp[c]		1	1	(22929=0) | (22928=1)	0	0
Chondroitin / heparan sulfate biosynthesis	chondroitin 4-sulfotransferase, Golgi apparatus	cs_e_pre5b[g] + paps[g] => cspg_e[g] + h[g] + pap[g]		1	0	---	0	0
Heparan sulfate degradation	heparan-glucosaminide N-acetyltransferase, lysosomal	accoa[c] + hs_deg13[l] => coa[c] + h[l] + hs_deg14[l]		1	0	---	0	0
Urea cycle/amino group metabolism	Ornithine Decarboxylase	h[c] + orn[c] => co2[c] + ptrc[c]		1	1	(4953=1)	1	3.93845
Transport, Extracellular	ribose transport via diffusion	rib_DASH_D[e] <=> rib_DASH_D[c]		0	0	---	-1000	0
Transport, Nuclear	CO2 nuclear transport via diffusion	co2[n] <=> co2[c]		1	0	---	0	0
Vitamin B6 Metabolism	pyridoxal kinase	atp[c] + pydx[c] => adp[c] + h[c] + pydx5p[c]		0	0	(8566=0)	0	13.3427
Chondroitin / heparan sulfate biosynthesis	chondroitin glucuronyltransferase II, Golgi apparatus	cs_a_COMMA_b_COMMA_e_pre1[g] + udpglcur[g] => cs_a_COMMA_b_pre2[g] + h[g] + udp[g]		1	0	(54480=0) | (337876=0) | (79586=0) & (22856=1)	0	0
Glyoxylate and Dicarboxylate Metabolism	Hydroxypyruvate reductase (NADPH)	h[c] + hpyr[c] + nadph[c] => glyc_DASH_R[c] + nadp[c]		0	0	(9380=0)	0	3.09992
Exchange	lysophosphatidylcholine (homo sapiens) exchange	lpchol_hs[e] <=>		1	0	---	0	0.061871
Inositol Phosphate Metabolism	myo-inositol 3-phosphatase	h2o[c] + mi3p_DASH_D[c] => inost[c] + pi[c]		0	1	(3612=1) | (3613=0)	1	3.54878
Fatty acid elongation	fatty acyl-CoA desaturase (n-C18:2CoA -> n-C18:3CoA)	h[c] + lnlccoa[c] + nadh[c] + o2[c] => 2h2o[c] + lnlncgcoa[c] + nad[c]		1	0	(9415=0)	0	0
Transport, Extracellular	heparan sulfate transport, golgi to extracellular	hspg[g] => hspg[e]		1	0	---	0	0
Transport, Nuclear	Inorganic triphosphate transport through nuclear pore	pppi[c] <=> pppi[n]		1	0	---	0	0
Transport, Mitochondrial	Acetoacetate mitochondrial transport via H+ symport	acac[c] + h[c] <=> acac[m] + h[m]		1	1	(6566=1)	-50.9177	-31.1791
Transport, Golgi Apparatus	UDP-GalNAc Golgi transport via CMP antiport	udpacgal[c] + ump[g] <=> udpacgal[g] + ump[c]		1	0	(7355=0)	0	0
Cholesterol Metabolism	C-4 methyl sterol oxidase	4mzym_int2[r] + nadp[r] + o2[r] => co2[r] + h[r] + nadph[r] + zym_int2[r]		0	0	(50814=0)	0	2.12759
Transport, Peroxisomal	L-lysine transport, peroxisomal (irreversible)	lys_DASH_L[c] => lys_DASH_L[x]		1	0	---	0	0.1
Nucleotides	nucleoside-diphosphatase (UDP), extracellular	h2o[e] + udp[e] => h[e] + pi[e] + ump[e]		1	0	(124583=0)	0	0
R Group Synthesis	R group artificial flux	fadh2[m] + h[m] + lnlccoa[c] + nadph[m] => 1.125R2coa_hs[c] + fad[m] + nadp[m]		1	0	---	0	0
Nucleotides	cytidylate kinase (dCMP)(GTP)	dcmp[c] + gtp[c] <=> dcdp[c] + gdp[c]		0	-1	(26289=-1) | (26289=-1)	-0.1	0.1
Transport, Extracellular	fatty acid transport via diffusion	phyt[e] <=> phyt[c]		1	0	---	0	0
Transport, Extracellular	cholate transport via sodium cotransport	cholate[e] + 2na1[e] => cholate[c] + 2na1[c]		0	-1	(6554=-1) | (6555=-1)	0	0.1
Pentose Phosphate Pathway	glucose 6-phosphate dehydrogenase, endoplasmic reticulum	g6p[r] + nadp[r] <=> 6pgl[r] + h[r] + nadph[r]		0	0	(9563=0)	-1000	1000
Transport, Extracellular	glucuronidated compound transport	andrstrnglc[c] + atp[c] + h2o[c] => adp[c] + andrstrnglc[e] + h[c] + pi[c]		1	1	(4363=1)	0	0
Carnitine shuttle	carnitine O-palmitoyltransferase	crn[c] + tmndnccoa[c] => coa[c] + tmndnccrn[c]		1	0	(1375=0) | (1375=0) | (1375=0) | (126129=0) | (1374=0) | (1375=0)	0	0
Exchange	Lea glycolipid exchange	fuc14galacglcgalgluside_hs[e] <=>		1	0	---	0	0
Transport, Endoplasmic Reticular	Methanol transporter, endoplasmic reticulum	meoh[c] <=> meoh[r]		1	0	---	0	0
Transport, Extracellular	xenobiotic transport	npthl[e] <=> npthl[c]		1	0	---	0	0
Nucleotides	purine-nucleoside phosphorylase (Adenosine)	adn[c] + pi[c] <=> ade[c] + r1p[c]		0	1	(4860=1)	-2.10473	8.69634
Chondroitin / heparan sulfate biosynthesis	chondroitin glucuronyltransferase II, Golgi apparatus	cs_e_pre2[g] + udpglcur[g] => cs_e_pre3[g] + h[g] + udp[g]		1	0	(54480=0) | (337876=0) | (79586=0) & (22856=1)	0	0
Heparan sulfate degradation	heparan sulfate proteoglycan protease, lysosome (endosome)	h2o[l] + hspg[l] => Ser_DASH_Gly_FSLASH_Ala_DASH_X_DASH_Gly[l] + hs[l]		1	0	---	0	0
Exchange	Estrone 3-sulfate exchange	estrones[e] <=>		1	0	---	0	0
Stilbene, coumarine and lignin biosynthesis	4-Coumarate:oxygen oxidoreductase	2T4hcinnm[c] + o2[c] => 234dhcinm[c]		1	-1	(7299=-1)	0	0
Exchange	13-cis-retinoyl glucuronide exchange	13_DASH_cis_DASH_retnglc[e] <=>		1	0	---	0	0
Steroid Metabolism	3 beta-hydroxysteroid dehydrogenase type 1	eandrstrn[r] + h[r] + nadph[r] => andrstandn[r] + h2o[r] + nadp[r]		1	-1	(3284=-1)	0	0.1
Blood Group Biosynthesis	UDP-GlcNAc:betaGal beta-1,3-N-acetylglucosaminyltransferase 3, Golgi apparatus	acgalfucgalacglcgal14acglcgalgluside_hs[g] + udpgal[g] => galacgalfucgalacglcgal14acglcgalgluside_hs[g] + h[g] + udp[g]		1	0	(10331=0)	0	0
Transport, Peroxisomal	fatty acid intracellular transport	arachdcoa[c] <=> arachdcoa[x]		1	0	---	-0.1	0
Nucleotides	nucleoside-diphosphate kinase (ATP:dADP), mitochondrial	atp[m] + dadp[m] <=> adp[m] + datp[m]		0	0	(4833=0)	-1000	0.413268
Transport, Extracellular	L-lactate reversible transport via sodium symport	lac_DASH_L[e] + na1[e] <=> lac_DASH_L[c] + na1[c]		0	0	---	-1000	1000
Tryptophan metabolism	Melatonin:oxygen 2,3-dioxygenase (indole-decyclizing)	melatn[c] + o2[c] => fna5moxam[c]		1	-1	(3620=-1)	0	0
Fatty acid elongation	fatty acyl-CoA synthase (n-C8:0CoA), lumped reaction	accoa[c] + 9h[c] + 3malcoa[c] + 6nadph[c] => 3co2[c] + 3coa[c] + 3h2o[c] + 6nadp[c] + occoa[c]		0	0	(2194=0)	0.975	5.3851
Transport, Peroxisomal	lipid, flip-flop intracellular transport	dhcholestanate[m] <=> dhcholestanate[x]		1	0	---	1	1.05
Nucleotides	5'-nucleotidase (dUMP),mitochondrial	dump[m] + h2o[m] => duri[m] + pi[m]		0	0	(56953=0)	0	13.2927
Nucleotides	nucleoside-diphosphate kinase (ATP:dGDP)	atp[c] + dgdp[c] <=> adp[c] + dgtp[c]		0	0	(29922=0) | (10201=0) | (4831=0 & 4830=0) | (4832=0) | (4831=0 & 4830=0) | (29922=0)	-1000	1000
Nucleotides	3',5'-cyclic-nucleotide phosphodiesterase	35cgmp[c] + h2o[c] => gmp[c] + h[c]		0	0	(5139=-1) | (5146=-1) | (5152=-1) | (5152=-1) | (5153=-1) | (50940=-1) | (5152=-1) | (5140=0) | (5152=-1) | (10846=0) | (5152=-1) | (5145=-1 & 5158=-1 & 5149=-1) | (5152=-1) | (5152=-1) | (5152=-1) | (8654=0) | (8654=0) | (5152=-1) | (5136=-1) | (8654=0) | (5140=0) | (5152=-1) | (5152=-1) | (5152=-1) | (5152=-1) | (5152=-1) | (5137=-1) | (5138=-1) | (5152=-1) | (5152=-1) | (5152=-1) | (5145=-1 & …	0	6.64634
Cysteine Metabolism	3-Mercaptolactate:NAD+ oxidoreductase	mercplac[c] + nad[c] <=> h[c] + mercppyr[c] + nadh[c]		0	1	(92483=0) | (3945=-1 & 3939=1) | (55293=0) | (3948=-1) | (3948=-1) | (3945=-1) | (160287=0) | (3939=1)	-0.25	0
Transport, Mitochondrial	Biotin reversible transport via proton symport, mitochondria	btn[c] + h[c] <=> btn[m] + h[m]		1	1	(6566=1)	0	0
Exchange	Metanephrine exchange	mepi[e] <=>		1	0	---	0	0
Transport, Peroxisomal	O2 transport, peroxisomal	o2[c] <=> o2[x]		1	0	---	3.63081	16.6424
Sphingolipid Metabolism	UDP-GlcNAc:betaGal beta-1,3-N-acetylglucosaminyltransferase 3, Golgi apparatus	galside_hs[g] + udpgal[g] => digalside_hs[g] + h[g] + udp[g]		1	0	(10331=0)	0	0
Fatty acid oxidation, peroxisome	Beta oxidation of long chain fatty acid	5coa[x] + 5h2o[x] + lnlncgcoa[x] + 5nad[x] + 2o2[x] => 5accoa[x] + 2h2o2[x] + 5h[x] + 5nadh[x] + occoa[x]		1	0	(3295=1 & 30=1 & 51=0) | (30=1 & 51=0 & 1962=0) | (51=0 & 3295=1 & 30=1) | (51=0 & 30=1 & 1962=0)	0	0
Exchange	Retinol exchange	retinol[e] <=>		1	0	---	0	0
Carnitine shuttle	transport into the mitochondria (carnitine)	dlnlcgcrn[c] => dlnlcgcrn[m]		1	0	(788=0)	0	0
Transport, Mitochondrial	H2O transport, mitochondrial	h2o[c] <=> h2o[m]		0	0	(343=0)	-1000	717.885
Inositol Phosphate Metabolism	phosphatidylinositol phospholipase C	h2o[c] + pail_hs[c] => dag_hs[c] + h[c] + mi1p_DASH_D[c]		0	0	(5331=0) | (5332=-1) | (9651=-1) | (113026=0) | (89869=0) | (23007=0) | (5330=-1) | (5335=0) | (5336=-1) | (257068=0) | (23236=0) | (5335=0) | (5334=-1) | (84812=-1) | (5332=-1) | (5333=-1) | (23236=0) | (51196=-1)	0	5.43089
Transport, Extracellular	fatty acid retinol efflux (11-cis)	11_DASH_cis_DASH_retfa[c] => 11_DASH_cis_DASH_retfa[e]		1	0	---	0	0
Tyrosine metabolism	Tyrosine:dopa oxidase (dopaquinone producing 2)	234dhphe[c] + o2[c] => 2dopaqn[c] + 2h2o[c]		1	-1	(7299=-1)	0	0
Glycosylphosphatidylinositol (GPI)-anchor biosynthesis	M4B phosphoethanolaminyl transferase, endoplasmic reticulum	mem2emgacpail_hs[r] + pe_hs[r] => dag_hs[r] + m_LPAREN_em_RPAREN_3gacpail_hs[r]		1	0	(5281=1) & (54872=0) | (5281=1) & (54872=0)	0	0
Exchange	beta-tocopherol exchange	bvite[e] <=>		1	0	---	0	0
Transport, Mitochondrial	CoA transporter	coa[c] <=> coa[m]		0	0	(8034=0)	-5.3523	0.6
Glycerophospholipid Metabolism	Diacylglycerol phosphate kinase (homo sapiens)	atp[n] + dag_hs[n] <=> adp[n] + h[n] + pa_hs[n]		0	0	(8525=0) | (9162=-1)	0	0.203553
Exchange	coumarin exchange	coumarin[e] <=>		1	0	---	0	0
Nucleotides	5'-nucleotidase (GMP)	gmp[c] + h2o[c] => gsn[c] + pi[c]		0	1	(22978=1)	1	8.44634
Exchange	5-Hydroxy-L-tryptophan exchange	5htrp[e] <=>		0	0	---	0	0.5
	4 hydroxy retinoic acid demand	hretn[n] =>		1	0	---	0	0
Methionine Metabolism	DNA (cytosine-5-)-methyltransferase, nucleus	amet[n] + dna[n] => ahcys[n] + dna5mtc[n] + h[n]		1	1	(1787=-1) | (1788=0) | (1787=-1) | (1787=-1) | (1788=0) | (1789=0) | (1787=-1) | (1789=0) | (1789=0) | (1788=0) | (1786=1) | (1787=-1) | (1789=0) | (1788=0) | (1787=-1)	0	0
Chondroitin / heparan sulfate biosynthesis	chondroitin 6-sulfotransferase, Golgi apparatus	cs_c_pre3[g] + paps[g] => cspg_c[g] + h[g] + pap[g]		1	0	(9469=0) | (56548=0)	0	0
R Group Synthesis	R group to palmitate conversion	Rtotal3coa[m] <=> pmtcoa[m]		0	0	---	0	1.5184
Galactose metabolism	D-Tagatose 1-phosphate D-glyceraldehyde-3-phosphate-lyase	tag1p_DASH_D[c] <=> dhap[c] + glyald[c]		1	-1	(229=-1)	0	0
N-Glycan Biosynthesis	dolichyl-phosphate-mannose-glycolipid alpha-mannosyltransferase (uterus)	0.1dolmanp_U[r] + 0.1m7mpdol_U[r] => 0.1dolp_U[r] + h[r] + 0.1m8mpdol_U[r]		1	0	---	0	0
Nucleotides	Ap4A hydrolase, asymmetrically	ap4a[c] + h2o[c] => amp[c] + atp[c] + 2h[c]		1	0	(318=0) | (318=0) | (318=0)	0	0
Vitamin A Metabolism	13-cis-retinoic acid isomerase	retn[c] <=> 13_DASH_cis_DASH_retn[c]		1	-1	(2944=-1) | (2944=-1)	-0.1	0.1
Exchange	paclitaxel exchange	taxol[e] <=>		1	0	---	0	0
Transport, Extracellular	ethanol reversible transport	etoh[e] <=> etoh[c]		1	0	---	0	0
Transport, Extracellular	L-glutamine/L-asparagine Na-dependent exchange (Gln-L in)	asn_DASH_L[c] + gln_DASH_L[e] + na1[e] => asn_DASH_L[e] + gln_DASH_L[c] + na1[c]		0	0	(6510=0)	0	1000
	dTTP demand	dttp[m] =>		0	0	---	0.492365	1.2319
Fatty Acid Metabolism	fatty-acyl-ACP hydrolase	h2o[c] + ocdcaACP[c] <=> ACP[c] + h[c] + ocdca[c]		1	-1	(55301=-1)	0	0
Sphingolipid Metabolism	N-acetylgalactosaminidase, beta-	acgbgbside_hs[l] + h[l] + udp[l] => gbside_hs[l] + udpacgal[l]		1	0	---	0	0
N-Glycan Degradation	alpha-mannosidase	2h2o[c] + m2mn[c] => 2man[c] + mn[c]		1	0	(4123=0)	0	0
Glycerophospholipid Metabolism	Platelet-activating factor acetylhydrolase	h2o[e] + paf_hs[e] => ac[e] + ak2lgchol_hs[e] + h[e]		1	-1	(7941=-1)	0	0
N-Glycan Biosynthesis	dolichyl-phosphate-glucose-glycolipid alpha-glucosyltransferase (uterus)	0.1dolglcp_U[r] + 0.1g2m8mpdol_U[r] => 0.1dolp_U[r] + 0.1g3m8mpdol_U[r] + h[r]		1	0	(84920=0)	0	0
Keratan sulfate biosynthesis	beta-N-acetylglucosaminylglycopeptide beta-1,4-galactosyltransferase, Golgi	ksi_pre23[g] + udpgal[g] => h[g] + ksi_pre24[g] + udp[g]		1	1	(8703=1) | (2683=0) | (8704=0) | (8704=0) | (9334=0)	0	0
Transport, Extracellular	Serotonin uniport	srtn[e] <=> srtn[c]		1	-1	(6580=-1) | (6582=-1) | (6582=-1)	-0.1	0.1
Exchange	L-Homoserine exchange	hom_DASH_L[e] <=>		1	0	---	0	0
Transport, Extracellular	Methionine/Leucine exchange (Met in)	leu_DASH_L[c] + met_DASH_L[e] => leu_DASH_L[e] + met_DASH_L[c]		0	0	(6520=0 & 8140=0)	0	999.5
Sphingolipid Metabolism	Ganglioside O-acetylation	accoa[g] + gt3_hs[g] => coa[g] + oagt3_hs[g]		1	1	(9197=1)	0	0
Transport, Extracellular	K+-Cl- cotransporter (NH4+)	cl[e] + nh4[e] <=> cl[c] + nh4[c]		0	0	(6560=0) | (10723=0) | (9990=0)	-1000	1000
NAD Metabolism	nicotinate-nucleotide diphosphorylase (carboxylating)	2h[c] + prpp[c] + quln[c] => co2[c] + nicrnt[c] + ppi[c]		1	1	(23475=1)	0	0.1
Transport, Lysosomal	D-proline reversible transport via proton symport (lysosome)	h[l] + pro_DASH_D[l] <=> h[c] + pro_DASH_D[c]		1	0	(206358=0)	0	0
Transport, Extracellular	blood group intracellular transport	fucfuc132galacglcgal14acglcgalgluside_hs[e] <=> fucfuc132galacglcgal14acglcgalgluside_hs[c]		1	0	---	0	0
Transport, Extracellular	xenobiotic transport	4mtolbutamide[e] <=> 4mtolbutamide[c]		1	0	---	0	0
Transport, Golgi Apparatus	blood group intracellular transport	galgalfucfucgalacglcgalacglcgal14acglcgalgluside_hs[g] <=> galgalfucfucgalacglcgalacglcgal14acglcgalgluside_hs[c]		1	0	---	0	0
Thiamine Metabolism	thiamine-diphosphate kinase	atp[c] + thmpp[c] => adp[c] + thmtp[c]		0	0	---	0	0.15
Limonene and pinene degradation	trans-2-Methyl-5-isopropylhexa-2,5-dienoyl-CoA hydro-lyase (x)	h2o[x] + t2m26dcoa[x] <=> 3h26dm5coa[x]		1	1	(1891=1) | (1962=0)	0	0
Carnitine shuttle	carnitine transferase	coa[m] + lnlccrn[m] => crn[m] + lnlccoa[m]		1	0	(1376=0)	0	0
Transport, Extracellular	T3 transport via bicarbonate countertransport	hco3[c] + triodthy[e] <=> hco3[e] + triodthy[c]		1	0	(28234=0) | (28231=0) | (10599=0) | (6579=-1) | (53919=-1)	-0.1	0.1
N-Glycan Biosynthesis	geranylgeranyltransferase (liver)	17.6ipdp[c] + ttc_DASH_ggdp[c] => 0.1dedoldp_L[c] + 17.6ppi[c]		1	0	---	0	0
Tryptophan metabolism	Melatonin:NADP oxidoreductase	h[c] + melatn[c] + nadph[c] + o2[c] => 6hoxmelatn[c] + h2o[c] + nadp[c]		1	-1	(1557=-1) | (1543=-1) | (1545=-1) | (1544=-1)	0	0
Transport, Extracellular	mannose transport (uniport)	man[e] <=> man[c]		0	1	(6513=1) | (6515=1) | (6514=1)	-1000	1000
Keratan sulfate degradation	galactose-6-sulfate sulfatase, lysosomal	h2o[l] + ksii_core4_deg1[l] <=> h[l] + ksii_core4_deg2[l] + so4[l]		1	0	(5476=1) & (2720=1) & (2588=0) & (4758=0)	0	0
Exchange	haxglutamyl folate (DHF) exchange	6dhf[e] <=>		1	0	---	0	0
Transport, Mitochondrial	citrate transport, mitochondrial	cit[c] + pep[m] <=> cit[m] + pep[c]		1	1	(6576=1)	1	45.7732
Cholesterol Metabolism	24-dehydrocholesterol reductase [Precursor]	dsmsterol[r] + fadh2[r] => chsterol[r] + fad[r]		1	1	(1718=1)	1	1.12637
Inositol Phosphate Metabolism	inositol-1,3,4,5-trisphosphate 5-phosphatase	h2o[c] + mi1345p[c] => mi134p[c] + pi[c]		1	1	(3635=0) | (8867=0) | (3636=0) | (27124=0) | (8867=0) | (27124=0) | (3633=0) | (56623=0) | (3632=1)	1	4.04878
Tyrosine metabolism	tyrosine transaminase, mitochondrial	akg[m] + tyr_DASH_L[m] <=> 34hpp[m] + glu_DASH_L[m]		1	1	(6898=-1) | (2806=1)	0	0
Miscellaneous	Thioredoxin (ubiquinone 10) reductase (NADH)	h[c] + nadh[c] + q10[c] => nad[c] + q10h2[c]		1	1	(7296=1) | (7296=1) | (7296=1) | (7296=1)	0	0
Carnitine shuttle	carnitine transferase	coa[m] + hexccrn[m] => crn[m] + hexccoa[m]		1	0	(1376=0)	0	0
Folate Metabolism	Gamma-glutamyl hydrolase (10FTHF7GLU), extracellular	10fthf7glu[e] + h2o[e] => 10fthf6glu[e] + glu_DASH_L[e]		1	1	(8836=1)	0	0
Transport, Golgi Apparatus	blood group intracellular transport	galfuc12gal14acglcgalgluside_hs[g] <=> galfuc12gal14acglcgalgluside_hs[c]		1	0	---	0	0
Pyruvate Metabolism	Propane-1,2-diol:NAD+ 1-oxidoreductase	h[c] + lald_DASH_D[c] + nadh[c] => 12ppd_DASH_R[c] + nad[c]		1	1	(8574=1)	1	999
Transport, Extracellular	L-alanine/L-threonine Na-dependent exchange (Thr-L in)	ala_DASH_L[c] + na1[e] + thr_DASH_L[e] => ala_DASH_L[e] + na1[c] + thr_DASH_L[c]		0	0	(6509=0) | (6510=0)	0	1000
Keratan sulfate degradation	N-acetylglucosamine-6-sulfatase, lysosomal	h2o[l] + ksi_deg36[l] <=> h[l] + ksi_deg37[l] + so4[l]		1	1	(2799=1)	0	0
Heparan sulfate degradation	iduronate-2-sulfatase, lysosomal	h2o[l] + hs_deg15[l] => h[l] + hs_deg16[l] + so4[l]		1	0	(3423=0) | (3423=0)	0	0
beta-Alanine metabolism	3-Aminopropanoate:2-oxoglutarate aminotransferase (m)	akg[m] + ala_DASH_B[m] <=> glu_DASH_L[m] + msa[m]		1	1	(18=1) | (18=1)	1	3.13467
Transport, Extracellular	bilirubin monoglucuronide transport via bicarbonate countertransport	bilglcur[e] + hco3[c] <=> bilglcur[c] + hco3[e]		0	0	(10599=0) | (28234=0)	-0.0125	14.2927
Transport, Peroxisomal	fatty acid intracellular transport	tetpent6coa[c] <=> tetpent6coa[x]		1	0	---	0	0
Nucleotides	nucleoside-diphosphatase (GDP), extracellular	gdp[e] + h2o[e] => gmp[e] + h[e] + pi[e]		1	0	(124583=0)	0	0
Tyrosine metabolism	fumarylacetoacetase	4fumacac[c] + h2o[c] => acac[c] + fum[c] + h[c]		0	0	(2184=0)	0	1
N-Glycan Biosynthesis	Dolichyl beta-D-glucosyl phosphate flippase (liver)	0.1dolglcp_L[c] => 0.1dolglcp_L[r]		0	0	---	0	6.64634
Glutamate metabolism	glutamine synthetase	atp[c] + glu_DASH_L[c] + nh4[c] => adp[c] + gln_DASH_L[c] + h[c] + pi[c]		1	1	(2752=1) | (51557=-1)	10.287	27.7427
Transport, Mitochondrial	dUTP transport via dTDP antiport	dtdp[m] + dutp[c] => dtdp[c] + dutp[m]		0	0	(60386=0)	0	1000
Bile Acid Biosynthesis	5-beta-cytochrome P450, family 27, subfamily A, polypeptide 1	h[m] + nadph[m] + o2[m] + xol7ah3[m] => 2h2o[m] + nadp[m] + xol7ah2al[m]		1	1	(1593=1)	1	1.05
Transport, Lysosomal	chondroitin sulfate E transport, extracellular to lysosome	cspg_e[e] => cspg_e[l]		1	0	---	0	0
Transport, Mitochondrial	O-acetylcarnintine transport into mitochondria via diffusion	acrn[c] => acrn[m]		0	0	(788=0)	0	26.5854
N-Glycan Biosynthesis	dolichyl-phosphate-mannose-glycolipid alpha-mannosyltransferase (uterus)	0.1dolmanp_U[r] + 0.1m5mpdol_U[r] => 0.1dolp_U[r] + h[r] + 0.1m6mpdol_U[r]		1	0	---	0	0
Sphingolipid Metabolism	Ceramide glucosyltransferase	crm_hs[r] + udpg[r] => gluside_hs[r] + h[r] + udp[r]		0	0	(7357=0)	0	4.43089
Exchange	Prostaglandin E1 exchange	prostge1[e] <=>		1	0	---	0	0
R Group Synthesis	R group artificial flux	stcoa[c] => 1.125R3coa_hs[c]		0	0	---	0	4.23553
Folate Metabolism	folylpolyglutamate synthetase, mitochondrial	6thf[m] + atp[m] + glu_DASH_L[m] => 7thf[m] + adp[m] + h[m] + pi[m]		0	0	(2356=0)	0	2.57236
R Group Synthesis	R group artificial flux (C16:1)	fadh2[m] + hdcoa[c] => R1coa_hs[c] + fad[m]		0	0	---	0	2.90478
Pyrimidine Catabolism	pyrimidine-nucleoside phosphorylase (uracil)	pi[c] + uri[c] <=> r1p[c] + ura[c]		0	0	(7378=-1) | (151531=0) | (7378=-1)	-5.19024	2.18824
Tryptophan metabolism	Acetyl-CoA:aralkylamine N-acetyltransferase	accoa[c] + srtn[c] => Nacsertn[c] + coa[c] + h[c]		1	-1	(15=-1)	0	0
Keratan sulfate biosynthesis	beta-N-acetylglucosaminylglycopeptide beta-1,4-galactosyltransferase, Golgi	ksi_pre5[g] + udpgal[g] => h[g] + ksi_pre6[g] + udp[g]		1	1	(8703=1) | (2683=0) | (8704=0) | (8704=0) | (9334=0)	0	0
Nucleotides	deoxyuridine kinase (ATP:Deoxyuridine)	atp[c] + duri[c] => adp[c] + dump[c] + h[c]		0	1	(7083=1) | (7084=0)	1	14.2927
Vitamin A Metabolism	retinol dehydrogenase (9-cis,NADH)	nad[c] + retinol_DASH_9_DASH_cis[c] <=> h[c] + nadh[c] + retinal_DASH_cis_DASH_9[c]		0	0	(5959=0)	-1000	1000
Transport, Nuclear	CMP-Sia nuclear export	cmpacna[n] => cmpacna[c]		1	0	---	0	0
NAD Metabolism	nicotinate-nucleotide adenylyltransferase	atp[n] + h[n] + nicrnt[n] => dnad[n] + ppi[n]		0	0	(64802=0)	0	108.168
Transport, Extracellular	oxalate transport via bicarbonate countertransport	2hco3[c] + oxa[e] => 2hco3[e] + oxa[c]		0	0	(1836=0) | (10861=-1) | (10861=-1) | (10861=-1) | (1811=-1)	0	999.1
Transport, Extracellular	xenobiotic transport	whddca[e] <=> whddca[c]		1	0	---	0	0
Glycerophospholipid Metabolism	choline phosphatase	h2o[r] + pchol_hs[r] => chol[r] + h[r] + pa_hs[r]		1	1	(5337=1)	1	7.64635
Exchange	estrone glucuronide exchange	estroneglc[e] <=>		1	0	---	0	0
Keratan sulfate degradation	N-acetylglucosamine-6-sulfatase, lysosomal	h2o[l] + ksi_deg21[l] <=> h[l] + ksi_deg22[l] + so4[l]		1	1	(2799=1)	0	0
N-Glycan Biosynthesis	alpha-1,6-mannosyl-glycoprotein 2-beta-N-acetylglucosaminyltransferase	nm2masn[g] + uacgam[g] => h[g] + n2m2masn[g] + udp[g]		1	0	(4247=0)	0	0
Exchange	GDP exchange	gdp[e] <=>		1	0	---	0	0
Transport, Extracellular	inosine transport in via sodium (1:2) symport	ins[e] + 2na1[e] => ins[c] + 2na1[c]		0	-1	(64078=-1)	0.0875	1000
Keratan sulfate degradation	beta-N-acetylhexosaminidase, lysosomal	h2o[l] + ksii_core2_deg9[l] => acgam[l] + f1a[l]		1	1	(3073=0 & 3074=1) | (3073=0) | (3074=1)	0	0
Exchange	Thiamin exchange	thm[e] <=>		1	0	---	-0.05	0
Transport, Golgi Apparatus	blood group intracellular transport	fucfucfucgalacglcgal14acglcgalgluside_hs[g] <=> fucfucfucgalacglcgal14acglcgalgluside_hs[c]		1	0	---	0	0
Steroid Metabolism	UDP-glucuronosyltransferase 1-10 precursor, microsomal	5adtststerone[r] + udpglcur[r] => 5adtststeroneglc[r] + udp[r]		1	0	(54490=0)	0	0
Transport, Extracellular	fatty acid transport via diffusion	lnlnca[e] <=> lnlnca[c]		1	0	---	0	0
Exchange	Xylitol exchange	xylt[e] <=>		0	0	---	0	2.41685
Keratan sulfate biosynthesis	galactose/N-acetylglucosamine 6-O-sulfotransferase, Golgi apparatus	ksii_core4_pre8[g] + paps[g] => h[g] + ksii_core4_pre9[g] + pap[g]		1	0	(23563=-1) | (9435=0) | (23563=-1) | (10164=-1) | (4166=-1)	0	0
Histidine Metabolism	Glutamate formimidoyltransferase	forglu[c] + h[c] + thf[c] => 5forthf[c] + glu_DASH_L[c]		0	0	(10841=0) | (10841=0)	0	0.5
Exchange	sialyl (1,3) sialyl (2,6) galactosylgloboside (homo sapiens) exchange	acn13acngalgbside_hs[e] <=>		1	0	---	0	0
Vitamin A Metabolism	retinol dehydrogenase (11-cis,NADPH)	nadp[c] + retinol_DASH_cis_DASH_11[c] <=> h[c] + nadph[c] + retinal_DASH_11_DASH_cis[c]		0	1	(112724=0) | (145226=0) | (51109=1) | (57665=0) | (195814=0)	-1000	1000
N-Glycan Biosynthesis	mannosyl-oligosaccharide 1,2-alpha-mannosidase, Golgi apparatus	h2o[g] + m7masnA[g] => m6masnC[g] + man[g]		1	1	(4121=1) | (57134=-1) | (10905=1)	0	0
Transport, Extracellular	retinoyl glucuronide efflux	retnglc[c] => retnglc[e]		1	0	---	0	0
Transport, Extracellular	bile acid intracellular transport	tdchola[e] <=> tdchola[c]		0	0	---	-0.05	0
Valine, Leucine, and Isoleucine Metabolism	2-oxoisovalerate dehydrogenase (acylating; 3-methyl-2-oxopentanoate), mitochondrial	3mop[m] + coa[m] + nad[m] => 2mbcoa[m] + co2[m] + nadh[m]		0	0	(1629=0) & (594=0 & 593=0) & (1738=1) | (1629=0) & (1738=1) & (594=0 & 593=0)	0.45	0.5
Exchange	D-Mannose exchange	man[e] <=>		1	0	---	0	0
Transport, Extracellular	Urea transport via facilitate diffusion	urea[e] <=> urea[c]		0	-1	(6523=-1) | (6563=-1) | (6528=-1) | (8170=-1)	-0.1	-0.075
Transport, Mitochondrial	L-lactate transport via diffusion (cytosol to mitochondria)	lac_DASH_L[c] => lac_DASH_L[m]		1	-1	(366=-1)	0	0.1
Transport, Extracellular	cholesterol ester transporter	xolest_hs[e] <=> xolest_hs[c]		0	0	---	-0.104997	0
Transport, Mitochondrial	5-glutamyl-THF transport,m mitochondrial	5thf[m] => 5thf[c]		0	0	---	0	3.45854
Glycosylphosphatidylinositol (GPI)-anchor biosynthesis	H4 phosphoethanolaminyl transferase, endoplasmic reticulum	m3gacpail_hs[r] + pe_hs[r] => dag_hs[r] + em3gacpail_hs[r]		1	0	(84720=0) & (5281=1) | (84720=0) & (5281=1) | (5281=1) & (84720=0) | (84720=0) & (5281=1)	0	0
Glycerophospholipid Metabolism	ethanolamine phosphate phosphatase	ethamp[c] + h2o[c] => etha[c] + pi[c]		0	0	(162466=0)	0	13.2927
Lysine Metabolism	glycine hydroxymethyltransferase	3htmelys[c] + h[c] => 4tmeabut[c] + gly[c]		1	0	(6470=0) | (6470=0)	0	0
Exchange	Pyridoxamine exchange	pydam[e] <=>		1	0	---	0	0.05
Folate Metabolism	Gamma-glutamyl hydrolase (10FTHF6GLU), lysosomal	10fthf6glu[l] + h2o[l] => 10fthf5glu[l] + glu_DASH_L[l]		1	1	(8836=1)	1	3.65854
Propanoate Metabolism	acetate-CoA ligase (AMP-forming)	atp[m] + coa[m] + ppa[m] => amp[m] + ppcoa[m] + ppi[m]		1	0	(84532=0)	0	0
Carnitine shuttle	heptadecanoate transport into the mitochondria	coa[m] + hpdcacrn[m] => crn[m] + hpdcacoa[m]		1	0	(1376=0)	0	0
Pentose Phosphate Pathway	transaldolase	g3p[c] + s7p[c] <=> e4p[c] + f6p[c]		0	0	(6888=0)	-2.59675	6.06248
Keratan sulfate biosynthesis	galactose/N-acetylglucosamine 6-O-sulfotransferase, Golgi apparatus	ksi_pre25[g] + paps[g] => h[g] + ksi_pre26[g] + pap[g]		1	0	(23563=-1) | (9435=0) | (23563=-1) | (10164=-1) | (4166=-1)	0	0
Chondroitin / heparan sulfate biosynthesis	alpha-N-acetylglucosaminyltransferase II	hs_pre6[g] + uacgam[g] => h[g] + hs_pre7[g] + udp[g]		1	0	(2131=1 & 2132=0) | (2137=0) | (2131=1 & 2132=0) | (2134=-1)	0	0
Glutathione Metabolism	Glutathione transport into mitochondria	atp[c] + gthrd[c] + h2o[c] <=> adp[c] + gthrd[m] + h[c] + pi[c]		1	0	---	0	0
Carnitine shuttle	transport into the mitochondria (carnitine)	adrncrn[c] => adrncrn[m]		1	0	(788=0) | (788=0)	0	0
N-Glycan Degradation	sialidase	2h2o[c] + s2l2n2m2mn[c] => 2acnam[c] + l2n2m2mn[c]		1	0	(4759=-1) | (129807=0)	0	0
Glycerophospholipid Metabolism	alkyl glycerol phosphocholine acetyl transferase	accoa[c] + ak2lgchol_hs[c] => coa[c] + paf_hs[c]		0	0	---	0	7.23601
Fatty acid activation	fatty-acid--CoA ligase	adrn[c] + atp[c] + coa[c] <=> adrncoa[c] + amp[c] + ppi[c]		1	1	(2180=1)	0	0
Transport, Mitochondrial	dUDP transport via ADP antiport	adp[m] + dudp[c] => adp[c] + dudp[m]		0	0	(60386=0)	0	1.24096
Transport, Lysosomal	heparan sulfate transport, extracellular to lysosome	hspg[e] => hspg[l]		1	0	---	0	0
Transport, Peroxisomal	carnitine-propcarnitine carrier, peroxisomal	crn[c] + pcrn[x] => crn[x] + pcrn[c]		1	0	---	2	2.05
Transport, Extracellular	D-galactose transport via proton symport	gal[e] + 2h[e] <=> gal[c] + 2h[c]		0	-1	(6523=-1)	-0.1	0.1
NAD Metabolism	NAD synthase (glutamine-hydrolysing)	atp[c] + dnad[c] + gln_DASH_L[c] + h2o[c] => amp[c] + glu_DASH_L[c] + h[c] + nad[c] + ppi[c]		1	0	(55191=0)	0	0.1
Tryptophan metabolism	3-hydroxyacyl-CoA dehydratase (3-hydroxybutanoyl-CoA) (mitochondria)	3hbcoa[m] <=> b2coa[m] + h2o[m]		0	1	(549=1) | (3030=0) & (3032=1) | (1892=1)	-0.1	0
Aminosugar Metabolism	N-acetylglucosamine kinase	acgam[c] + atp[c] => acgam6p[c] + adp[c] + h[c]		1	1	(55577=1)	2	4.74637
Cholesterol Metabolism	Lathosterol oxidase	chlstol[r] + h[r] + nadph[r] + o2[r] => ddsmsterol[r] + 2h2o[r] + nadp[r]		1	0	(6309=0)	1	1.12637
Transport, Lysosomal	glycine reversible transport via proton symport (lysosome)	gly[l] + h[l] <=> gly[c] + h[c]		1	0	(206358=0)	0	0
Steroid Metabolism	17-beta-hydroxysteroid dehydrogenase	estrone[r] + h[r] + nadh[r] => estradiol[r] + nad[r]		0	1	(3294=1)	1	1000
Exchange	Reduced glutathione exchange	gthrd[e] <=>		1	0	---	0	0
Aminosugar Metabolism	N-Acetylneuraminate 9-phosphate phosphohydrolase	acnamp[c] + h2o[c] => acnam[c] + pi[c]		1	0	---	1	7.64634
Inositol Phosphate Metabolism	phosphatidylinositol 4-kinase, nuclear	atp[n] + pail_hs[n] => adp[n] + h[n] + pail4p_hs[n]		0	0	---	0	0.40642
Transport, Extracellular	L-threonine via sodium symport	na1[e] + thr_DASH_L[e] => na1[c] + thr_DASH_L[c]		0	1	(11254=1) | (81539=1) | (54407=1)	1	1000
Transport, Peroxisomal	NADPH transporter, peroxisome	nadph[c] => nadph[x]		1	0	---	26	27.531
Transport, Lysosomal	thymidine facilated transport from lysosome	thymd[l] <=> thymd[c]		1	0	(55315=0)	0	0
Keratan sulfate degradation	beta-N-acetylhexosaminidase A, lysosomal	2h2o[l] + ksi_deg12[l] => acgam[l] + h[l] + ksi_deg14[l] + so4[l]		1	0	(3073=0) | (3073=0 & 3074=1)	0	0
Exchange	D-Fructose exchange	fru[e] <=>		0	0	---	0	3.50238
Nucleotides	guanylate kinase (GMP:ATP), mitochondrial	atp[m] + gmp[m] <=> adp[m] + gdp[m]		1	0	---	0	0
Transport, Mitochondrial	pyruvate mitochondrial transport via proton symport	h[c] + pyr[c] <=> h[m] + pyr[m]		1	1	(6566=1)	40.1587	76.0477
Keratan sulfate degradation	beta-galactosidase, lysosomal	h2o[l] + ksi_deg8[l] => gal[l] + ksi_deg9[l]		1	1	(5476=1) & (2720=1) & (2588=0) & (4758=0) | (5476=1) & (2720=1)	0	0
Heme Biosynthesis	uroporphyrinogen-III synthase	hmbil[c] => h2o[c] + uppg3[c]		1	1	(7390=1)	1	1.09483
Urea cycle/amino group metabolism	Urea transport via diffusion	urea[c] <=> urea[m]		0	-1	(366=-1)	-0.1	-0.075
Keratan sulfate degradation	beta-N-acetylhexosaminidase A, lysosomal	2h2o[l] + ksii_core2_deg6[l] => acgam[l] + h[l] + ksii_core2_deg8[l] + so4[l]		1	0	(3073=0) | (3073=0 & 3074=1)	0	0
Fatty acid oxidation, peroxisome	Beta oxidation of long chain fatty acid	coa[x] + h2o[x] + nad[x] + tmndnccoa[x] => accoa[x] + h[x] + nadh[x] + strdnccoa[x]		1	0	(30=1 & 51=0 & 1962=0) | (51=0 & 3295=1 & 30=1) | (51=0 & 30=1 & 1962=0) | (3295=1 & 30=1 & 51=0)	0	0
Transport, Golgi Apparatus	gd1b2 hs intracellular transport	gd1b2_hs[c] <=> gd1b2_hs[g]		1	0	---	0	0
Transport, Golgi Apparatus	gp1c hs intracellular transport	gp1c_hs[c] <=> gp1c_hs[g]		1	0	---	0	0
Glycosylphosphatidylinositol (GPI)-anchor biosynthesis	glycophosphatidylinositol (GPI) deacylase, endoplasmic reticulum	gpi_prot_hs[r] + h2o[r] => dgpi_prot_hs[r] + h[r] + hdca[r]		1	0	(80055=0)	0	0
Exchange	4-Hydroxyphenylacetate exchange	4hphac[e] <=>		0	0	---	0	1
Selenoamino acid metabolism	Se-adenosyl-seleno-L-homocysteine nuclear transport	seahcys[c] <=> seahcys[n]		1	0	---	0	0
Transport, Golgi Apparatus	galactocerebroside intracellular transport	galside_hs[c] <=> galside_hs[g]		1	0	---	0	0
Transport, Extracellular	androsterone transport	andrstrn[e] <=> andrstrn[c]		1	0	---	0	0
Transport, Endoplasmic Reticular	acetyl-coa transport	accoa[c] <=> accoa[r]		1	1	(9197=1)	0	0
Glycosylphosphatidylinositol (GPI)-anchor biosynthesis	H8 mannosyltransferase, endoplasmic reticulum	0.1dolmanp_U[r] + gpi_hs[r] => 0.1dolp_U[r] + h[r] + m_LPAREN_em_RPAREN_3gacpail_hs[r]		1	0	(80235=0)	0	0
N-Glycan Degradation	glycosylasparaginase, lysosomal	h2o[l] + n2m2nmasn[l] => Asn_DASH_X_DASH_Ser_FSLASH_Thr[l] + n2m2nm[l]		1	0	(175=0)	0	0
Glycosylphosphatidylinositol (GPI)-anchor biosynthesis	glycophosphatidylinositol (GPI) deacylase, endoplasmic reticulum	em2emgacpail_prot_hs[r] + h2o[r] => dem2emgacpail_prot_hs[r] + h[r] + hdca[r]		1	0	(80055=0)	0	0
Transport, Extracellular	norepinephrine sulfate transport (diffusion)	nrpphrsf[c] => nrpphrsf[e]		1	0	---	0	0
Glycerophospholipid Metabolism	choline phosphate phosphatase	cholp[c] + h2o[c] => chol[c] + pi[c]		0	0	(162466=0)	0	13.2927
Transport, Mitochondrial	dTDP transport via ADP antiport	adp[m] + dtdp[c] => adp[c] + dtdp[m]		0	0	(60386=0)	0	1.24096
Transport, Extracellular	gd1b2 hs transport	gd1b2_hs[c] <=> gd1b2_hs[e]		1	0	---	0	0
beta-Alanine metabolism	aspartate 1-decarboxylase	asp_DASH_L[c] + h[c] => ala_DASH_B[c] + co2[c]		1	-1	(2571=-1) | (2571=-1)	0	0.1
Exchange	Thiosulfate exchange	tsul[e] <=>		1	0	---	0	0
Transport, Lysosomal	chondroitin sulfate A transport, extracellular to lysosome	cspg_a[e] => cspg_a[l]		1	0	---	0	0
Cholesterol Metabolism	geranyltranstransferase	grdp[c] + ipdp[c] => frdp[c] + ppi[c]		1	0	(9453=0)	0	0
Exchange	starch, structure 1 (1,6-{7[1,4-Glc], 4[1,4-Glc]}) exchange	strch1[e] <=>		1	0	---	0	0
CoA Biosynthesis	phosphopantothenoylcysteine decarboxylase	4ppcys[c] + h[c] => co2[c] + pan4p[c]		0	0	(60490=0)	0	0.15
Transport, Extracellular	aldosterone transport	aldstrn[c] <=> aldstrn[e]		1	0	---	0	0
Exchange	sialyl (2,3) sialyl (2,6) galactosylgloboside (homo sapiens) exchange	acn23acngalgbside_hs[e] <=>		1	0	---	0	0
Alanine and Aspartate Metabolism	aspartate N-acetyltransferase, mitochondrial	accoa[m] + asp_DASH_L[m] => Nacasp[m] + coa[m] + h[m]		0	0	---	0	5.48352
Glycerophospholipid Metabolism	phosphatidylethanolamine N-methyltransferase	3amet[m] + pe_hs[m] => 3ahcys[m] + 3h[m] + pchol_hs[m]		1	0	(10400=0) | (10400=0) | (10400=0)	1	1.62554
Fatty acid oxidation	Beta oxidation of long chain fatty acid (odd chain)	6coa[m] + 6fad[m] + 6h2o[m] + 6nad[m] + ptdcacoa[m] => 6accoa[m] + 6fadh2[m] + 6h[m] + 6nadh[m] + ppcoa[m]		1	1	(35=0) | (34=1)	0	0
Selenoamino acid metabolism	DNA (cytosine-5-)-methyltransferase, nucleus	dna[n] + seasmet[n] => dna5mtc[n] + h[n] + seahcys[n]		1	1	(1787=-1) | (1788=0) | (1787=-1) | (1787=-1) | (1788=0) | (1789=0) | (1787=-1) | (1789=0) | (1789=0) | (1788=0) | (1786=1) | (1787=-1) | (1789=0) | (1788=0) | (1787=-1)	0	0
Transport, Extracellular	uridine facilated transport in cytosol	uri[e] <=> uri[c]		0	1	(3177=0) | (2030=1)	-1000	0
Carnitine shuttle	transport into the mitochondria (carnitine)	lnlncacrn[c] => lnlncacrn[m]		1	0	(788=0)	0	0
Exchange	Ammonia exchange	nh4[e] <=>		0	0	---	0	3.15372
Carnitine shuttle	carnitine O-palmitoyltransferase	crn[c] + nrvnccoa[c] => coa[c] + nrvnccrn[c]		1	0	(1375=0) | (1375=0) | (1375=0) | (126129=0) | (1374=0) | (1375=0)	0	0
Transport, Mitochondrial	Pyridoxamine 5'-phosphate transport via diffusion, mitochondrial	pyam5p[c] <=> pyam5p[m]		1	0	---	0	0
Transport, Mitochondrial	dCDP transport via ATP antiport	atp[m] + dcdp[c] => atp[c] + dcdp[m]		0	0	(60386=0)	0	1.24096
Triacylglycerol Synthesis	1-acylglycerol-3-phosphate O-acyltransferase 1	Rtotal2coa[c] + alpa_hs[c] => coa[c] + pa_hs[c]		1	1	(10555=0) | (137964=0) | (56895=-1) | (56894=0) | (56894=0) | (55326=1) | (10554=1)	1	7.74702
Blood Group Biosynthesis	Alpha-(1,3)-fucosyltransferase	galacglc13galacglcgal14acglcgalgluside_hs[g] + gdpfuc[g] => fucgalacglc13galacglcgal14acglcgalgluside_hs[g] + gdp[g] + h[g]		1	-1	(10690=-1)	0	0
Cholesterol Metabolism	C-3 sterol dehydrogenase (4-methylzymosterol)	4mzym_int1[r] + nad[r] => 4mzym_int2[r] + co2[r] + h[r] + nadh[r]		0	0	(50814=0)	0	2.12759
Inositol Phosphate Metabolism	myo-inositol 1-phosphatase	h2o[c] + mi1p_DASH_D[c] => inost[c] + pi[c]		0	1	(3612=1) | (3613=0)	0	5.43089
Transport, Extracellular	bilirubin beta-diglucuronide transport MDR	atp[c] + bildglcur[c] + h2o[c] <=> adp[c] + bildglcur[e] + h[c] + pi[c]		1	1	(4363=1)	1	14.2927
Arginine and Proline Metabolism	L-erythro-4-Hydroxyglutamate:2-oxoglutarate aminotransferase, mitochondrial	akg[m] + e4hglu[m] => 4h2oglt[m] + glu_DASH_L[m]		1	1	(2806=1)	0	0
Others	inorganic triphosphatase, mitochondrial	h2o[m] + pppi[m] => h[m] + pi[m] + ppi[m]		1	0	---	0	0
D-alanine metabolism	D-Alanine transport to perixosome	ala_DASH_D[c] => ala_DASH_D[x]		0	0	---	0	5.0427
Transport, Mitochondrial	dihydrofolate reversible mitochondrial transport	dhf[c] <=> dhf[m]		0	0	---	0	2.92683
Exchange	linoleic acid (all cis C18:2) exchange	lnlc[e] <=>		1	0	---	0	0
Exchange	starch, structure 2 (1,6-{2[1,4-Glc], [1,4-Glc]}) exchange	strch2[e] <=>		1	0	---	0	0
Heparan sulfate degradation	alpha-L-iduronidase, lysosomal	h2o[l] + hs_deg16[l] => hs_deg17[l] + idour[l]		1	-1	(3425=-1)	0	0
Sphingolipid Metabolism	Galactosylceramide sulfotransferase	digalside_hs[g] + paps[g] => digalsgalside_hs[g] + h[g] + pap[g]		1	0	(9514=0)	0	0
NAD Metabolism	nucleotide phosphatase	h[c] + nac[c] + r1p[c] => nicrns[c] + pi[c]		1	1	(4860=1)	0	0
Selenoamino acid metabolism	selenate adenylyltransferase	atp[c] + h[c] + sel[c] => adsel[c] + ppi[c]		1	0	(9061=0) | (9060=-1)	0	0
Urea cycle/amino group metabolism	glycine amidinotransferase (c)	arg_DASH_L[c] + gly[c] <=> gudac[c] + orn[c]		0	-1	(2628=-1)	0	0.1
Chondroitin sulfate degradation	beta-N-acetylhexosaminidase, lysosomal	cs_b_deg1[l] + h2o[l] => acgal[l] + cs_b_deg2[l]		1	1	(3073=0) | (3073=0 & 3074=1) | (3074=1)	0	0
Chondroitin sulfate degradation	degradation of proteoglycan linkage region, lysosomal	cs_a_deg5[l] + 4h2o[l] => 2gal[l] + glcur[l] + h[l] + so4[l] + xyl_DASH_D[l]		1	0	---	0	0
Chondroitin sulfate degradation	beta-N-acetylhexosaminidase A, lysosomal	cs_d[l] + 2h2o[l] => acgal[l] + cs_d_deg2[l] + h[l] + so4[l]		1	0	(3073=0) | (3073=0 & 3074=1)	0	0
Transport, Endoplasmic Reticular	glucuronidated compound transport	5adtststeroneglc[c] <=> 5adtststeroneglc[r]		1	0	---	0	0
Vitamin B6 Metabolism	Pyridoxine 5-phosphate phosphatase	h2o[c] + pdx5p[c] => pi[c] + pydxn[c]		0	0	(57026=0)	0	13.3427
Transport, Endoplasmic Reticular	L-gulonate endoplasmic reticular export	guln[r] => guln[c]		1	0	---	2	6.42967
Chondroitin sulfate degradation	beta-N-acetylhexosaminidase, lysosomal	cs_d_deg1[l] + h2o[l] => acgal[l] + cs_d_deg2[l]		1	1	(3073=0 & 3074=1) | (3074=1) | (3073=0)	0	0
Inositol Phosphate Metabolism	phosphatidylinositol-3,4,5-trisphosphate 3-phosphatase	h2o[c] + pail345p_hs[c] => pail45p_hs[c] + pi[c]		1	1	(5728=1)	1	14.2927
Exchange	R total 3 position exchange	Rtotal3[e] <=>		1	0	---	0	0
Transport, Extracellular	chloride transport via iodide countertransport	cl[e] + 2i[c] => cl[c] + 2i[e]		1	-1	(5172=-1)	0	0.1
Nucleotides	5'-nucleotidase (CMP), extracellular	cmp[e] + h2o[e] => cytd[e] + pi[e]		1	0	(4907=0)	0	0
Citric Acid Cycle	aconitase	cit[c] <=> icit[c]		1	1	(3658=0) | (48=1)	1	5.28801
Glycosylphosphatidylinositol (GPI)-anchor biosynthesis	H5 mannosyltransferase, endoplasmic reticulum	0.1dolmanp_U[r] + emgacpail_hs[r] => 0.1dolp_U[r] + h[r] + memgacpail_hs[r]		1	1	(55650=1)	0	0
Transport, Mitochondrial	malate transport, mitochondrial	mal_DASH_L[c] + pi[m] <=> mal_DASH_L[m] + pi[c]		0	1	(1468=1)	-1000	1000
Glyoxylate and Dicarboxylate Metabolism	glyoxylate oxidase, peroxisomal	glx[x] + h2o[x] + o2[x] => h2o2[x] + h[x] + oxa[x]		1	-1	(54363=-1) | (51179=-1) | (51179=-1)	0	0.1
Vitamin A Metabolism	Lecithin retinol acyltransferase (9-cis)	pchol_hs[c] + retinol_DASH_9_DASH_cis[c] => 9_DASH_cis_DASH_retfa[c] + lpchol_hs[c]		0	0	---	0	6.64634
Exchange	alpha-N-Phenylacetyl-L-glutamine exchange	pheacgln[e] <=>		0	0	---	0	0
Fatty Acid Metabolism	fatty-acyl-ACP hydrolase	h2o[c] + hdeACP[c] <=> ACP[c] + h[c] + hdcea[c]		1	-1	(55301=-1)	0	0
Ubiquinone Biosynthesis	Hydroxybenzoate Decaprenyltransferase	4hbz[m] + decdp[m] => 3dphb[m] + ppi[m]		1	0	(27235=0)	0	0
Pentose and Glucuronate Interconversions	Glucuronate 1-phosphate phosphatase	glcur1p[c] + h2o[c] => glcur[c] + pi[c]		0	0	---	0	3.18605
Transport, Extracellular	blood group intracellular transport	galgalfucfucgalacglcgalacglcgal14acglcgalgluside_hs[e] <=> galgalfucfucgalacglcgalacglcgal14acglcgalgluside_hs[c]		1	0	---	0	0
Exchange	Bilirubin monoglucuronide exchange	bilglcur[e] <=>		0	0	---	0	1.0125
N-Glycan Biosynthesis	dolichyl-phosphate-mannose-glycolipid alpha-mannosyltransferase (uterus)	0.1dolmanp_U[r] + 0.1m6mpdol_U[r] => 0.1dolp_U[r] + h[r] + 0.1m7mpdol_U[r]		1	0	(79087=0)	0	0
Chondroitin / heparan sulfate biosynthesis	uronyl 2-sulfotransferase, Golgi	cs_b_pre5[g] + paps[g] => cspg_b[g] + h[g] + pap[g]		1	-1	(10090=-1)	0	0
N-Glycan Biosynthesis	m7masnB transport from endoplasmic reticulum to Golgi apparatus	m7masnB[r] => m7masnB[g]		1	0	---	0	0
Exchange	UTP exchange	utp[e] <=>		1	0	---	0	0
Blood Group Biosynthesis	Galactoside 2-alpha-L-fucosyltransferase 1	galacglcgalacglcgal14acglcgalgluside_hs[g] + 2gdpfuc[g] => fucfucgalacglcgalacglcgal14acglcgalgluside_hs[g] + 2gdp[g] + 2h[g]		1	-1	(2523=-1)	0	0
R Group Synthesis	R group artificial flux	fadh2[m] + vacccoa[c] => 1.125R4coa_hs[c] + fad[m]		0	0	---	0	2.90478
Transport, Peroxisomal	bile acid intracellular transport	dgchol[x] <=> dgchol[c]		0	0	---	0	1.05
Inositol Phosphate Metabolism	inositol-1,4,5-trisphosphate 3-kinase, nucleus	atp[n] + mi145p[n] => adp[n] + h[n] + mi1345p[n]		1	0	(253430=0)	0	0
Exchange	Triiodothyronine exchange	triodthy[e] <=>		1	0	---	0	0
Transport, Extracellular	Histamine uniport	hista[e] <=> hista[c]		1	1	(6582=-1) | (6581=1) | (6582=-1)	1	20.939
Nucleotide Sugar Metabolism	glucose-1-phosphate thymidylyltransferase	dttp[c] + g1p[c] + h[c] => dtdpglu[c] + ppi[c]		1	0	---	0	0
Nucleotides	adentylate kinase (GTP)	amp[c] + gtp[c] <=> adp[c] + gdp[c]		1	-1	(26289=-1) | (26289=-1)	-0.1	0.1
Lysine Metabolism	AAPSAS	h2o[c] + h[c] + thp2c[c] => L2aadp6sa[c]		1	0	---	0	0.1
Transport, Mitochondrial	dUTP transport via dADP antiport	dadp[m] + dutp[c] => dadp[c] + dutp[m]		0	0	(60386=0)	0	1000
Glycolysis/Gluconeogenesis	catalase A, peroxisomal (ethanol)	etoh[x] + h2o2[x] => acald[x] + 2h2o[x]		1	1	(847=1)	0	0
Sphingolipid Metabolism	Galactosylceramide sulfotransferase	galside_hs[g] + paps[g] => h[g] + pap[g] + sgalside_hs[g]		1	0	(9514=0)	0	0
Sphingolipid Metabolism	Lactosylceramide 4-alpha-galactosyltransferase	galgluside_hs[c] + udpgal[c] => h[c] + thcrm_hs[c] + udp[c]		1	-1	(53947=-1)	0	0
Transport, Lysosomal	fatty acid intracellular transport	Rtotal[c] <=> Rtotal[l]		0	0	---	-0.05	0
Exchange	heptadecanoate exchange	hpdca[e] <=>		1	0	---	0	0
Pyruvate Metabolism	Propane-1,2-diol:NADP+ 1-oxidoreductase	h[c] + lald_DASH_D[c] + nadph[c] => 12ppd_DASH_R[c] + nadp[c]		0	1	(8574=1) | (231=1) | (10327=1) | (10327=1)	1	999
Arginine and Proline Metabolism	L-glutamate 5-semialdehyde dehydratase, reversible, mitochondrial	glu5sa[m] <=> 1pyr5c[m] + h2o[m] + h[m]		0	0	---	0	13.2927
Nucleotides	deoxyguanosine kinase	atp[m] + dgsn[m] => adp[m] + dgmp[m] + h[m]		0	0	(1716=0) | (1716=0) | (1716=0) | (1716=0) | (1716=0)	0	0.228797
Transport, Extracellular	fatty acid transport via diffusion	lnlncg[e] <=> lnlncg[c]		1	0	---	0	0
Nucleotides	adentylate kinase (GTP)	amp[m] + gtp[m] <=> adp[m] + gdp[m]		0	0	(50808=0)	-999	1000
Transport, Extracellular	L-serine/L-asparagine Na-dependent exchange (Ser-L in)	asn_DASH_L[c] + na1[e] + ser_DASH_L[e] => asn_DASH_L[e] + na1[c] + ser_DASH_L[c]		0	0	(6510=0)	0	1000
Folate Metabolism	folylpolyglutamate synthetase (10fthf), mitochondrial	10fthf6glu[m] + atp[m] + glu_DASH_L[m] => 10fthf7glu[m] + adp[m] + h[m] + pi[m]		0	0	(2356=0)	0	2.57236
Transport, Nuclear	N-acetylneuraminate nuclear import	acnam[c] => acnam[n]		1	0	---	0	0
Transport, Nuclear	phosphatidate transport, nuclear	pa_hs[c] <=> pa_hs[n]		0	0	---	-0.203553	0
Exchange	(Gal)6 (Glc)1 (GlcNAc)3 (LFuc)2 (Cer)1 exchange	galgalfucfucgalacglcgalacglcgal14acglcgalgluside_hs[e] <=>		1	0	---	0	0
Carnitine shuttle	carnitine O-aceyltransferase, mitochondrial	coa[m] + pcrn[m] <=> crn[m] + ppcoa[m]		1	0	(1384=0)	2	2.05
Transport, Endoplasmic Reticular	phosphate transport, endoplasmic reticulum	pi[r] <=> pi[c]		0	0	(2544=0)	0	216.335
Transport, Peroxisomal	ADP transporter, peroxisomal	adp[c] <=> adp[x]		1	0	---	-38.2966	-36
Fatty Acid Metabolism	peroxisomal acyl-CoA thioesterase	h2o[x] + phytcoa[x] => coa[x] + h[x] + phyt[x]		1	0	(10965=0)	0	0
Nucleotides	ATP diphosphohydrolase	atp[e] + 2h2o[e] => amp[e] + 2h[e] + 2pi[e]		1	1	(954=0) | (954=0) | (953=-1) | (956=-1) | (955=1) | (957=0)	0	0
Aminosugar Metabolism	N-acetylglucosamine-6-phosphate synthase	accoa[c] + gam6p[c] => acgam6p[c] + coa[c] + h[c]		0	0	(64841=0)	0	7.23601
Transport, Nuclear	S-adenosyl-L-methionine nuclear transport	amet[c] <=> amet[n]		1	0	---	0	0
Transport, Extracellular	L-glutamine reversible transport via sodium symport	gln_DASH_L[e] + na1[e] => gln_DASH_L[c] + na1[c]		0	1	(81539=1) | (11254=1) | (54407=1) | (55089=0)	1	1000
Transport, Extracellular	prostaglandin transport via bicarbonate countertransport	hco3[c] + prostge2[e] <=> hco3[e] + prostge2[c]		0	0	(28231=0) | (6578=-1) | (28232=-1) | (6579=-1)	-0.1	13.3927
Exchange	Adrenaline exchange	adrnl[e] <=>		1	0	---	0	0
Fatty Acid Metabolism	carnitine O-acetyltransferase, endolasmic reticulum	accoa[r] + crn[r] <=> acrn[r] + coa[r]		1	0	(1384=0)	0	0
Transport, Extracellular	prostaglandin uniport	prostge2[e] <=> prostge2[c]		1	-1	(6582=-1) | (6582=-1) | (6580=-1)	-0.1	0.1
Aminosugar Metabolism	2-keto-3deoxy-D-glycero-D-galactononic acid phosphohydrolase	h2o[c] + kdnp[c] => kdn[c] + pi[c]		0	0	---	1	3.06743
Glycosylphosphatidylinositol (GPI)-anchor biosynthesis	B mannosyltransferase, endoplasmic reticulum	0.1dolmanp_L[r] + memgacpail_hs[r] => 0.1dolp_L[r] + h[r] + m2emgacpail_hs[r]		1	0	(9488=0)	0	0
Fatty acid oxidation, peroxisome	Beta oxidation of long chain fatty acid	adrncoa[x] + coa[x] + h2o[x] + nad[x] + o2[x] => accoa[x] + arachdcoa[x] + h2o2[x] + h[x] + nadh[x]		1	0	(3295=1 & 30=1 & 51=0) | (51=0 & 30=1 & 1962=0) | (30=1 & 51=0 & 1962=0) | (51=0 & 3295=1 & 30=1)	0	0.1
Steroid Metabolism	3-oxo-5-alpha-steroid 4-dehydrogenase	andrstndn[r] + h[r] + nadph[r] => andrstandn[r] + nadp[r]		1	0	(6715=0) | (6716=-1)	0	0
Triacylglycerol Synthesis	dihydroxyacetone phosphate acyltransferase	Rtotalcoa[x] + dhap[x] => adhap_hs[x] + coa[x]		1	1	(8443=1)	0	0
Keratan sulfate biosynthesis	beta-N-acetylglucosaminylglycopeptide beta-1,4-galactosyltransferase, Golgi	ksii_core4_pre9[g] + udpgal[g] => h[g] + ksii_core4_pre10[g] + udp[g]		1	1	(8703=1) | (2683=0) | (8704=0) | (8704=0) | (9334=0)	0	0
Exchange	naphthalene epoxide exchange	onpthl[e] <=>		1	0	---	0	0
Glyoxylate and Dicarboxylate Metabolism	D-Fructose 1-phosphate D-glyceraldehyde-3-phosphate-lyase	xu1p_DASH_D[c] <=> dhap[c] + gcald[c]		1	1	(226=1) | (229=-1) | (226=1) | (230=1) | (226=1)	1	3.55312
Keratan sulfate biosynthesis	beta-galactoside alpha-2,3-sialyltransferase (complex N-glycan)	cmpacna[g] + l2fn2m2masn[g] => cmp[g] + h[g] + ksi_pre1[g]		1	0	(6487=0) | (6487=0) | (6487=0) | (6487=0) | (6487=0) | (6487=0) | (6487=0) | (6487=0) | (6487=0) | (6487=0) | (6487=0)	0	0
Nucleotides	Deoxyadenosine deaminase	dad_DASH_2[c] + h2o[c] + h[c] => din[c] + nh4[c]		0	-1	(100=-1)	0	6.4439
Fructose and Mannose Metabolism	phosphomannomutase	man1p[c] <=> man6p[c]		1	1	(5372=0) | (55276=0) | (5373=1)	0	0
Transport, Extracellular	4-aminobutyrate reversible transport in via sodium symport (1:2)	4abut[e] + 2na1[e] <=> 4abut[c] + 2na1[c]		0	1	(6529=0) | (6538=1) | (6540=-1) | (6539=0)	-1000	1000
Bile Acid Biosynthesis	acyl-Coenzyme A oxidase 2, branched chain	dhcholoylcoa[x] + fadh2[x] + 0.5o2[x] => fad[x] + thcholoylcoa[x]		0	0	(8309=0)	1	1.05
Transport, Extracellular	blood group intracellular transport	fucfucfucgalacglc13galacglcgal14acglcgalgluside_hs[e] <=> fucfucfucgalacglc13galacglcgal14acglcgalgluside_hs[c]		1	0	---	0	0
Folate Metabolism	folylpolyglutamate synthetase (DHF), mitochondrial	6dhf[m] + atp[m] + glu_DASH_L[m] => 7dhf[m] + adp[m] + h[m] + pi[m]		0	0	(2356=0)	0	2.57236
Valine, Leucine, and Isoleucine Metabolism	acyl-CoA dehydrogenase (isovaleryl-CoA), mitochondrial	fad[m] + ivcoa[m] => 3mb2coa[m] + fadh2[m]		0	1	(3712=1)	0	0.5
Blood Group Biosynthesis	Alpha-(1,3)-fucosyltransferase	galacglcgal14acglcgalgluside_hs[g] + gdpfuc[g] => fuc132galacglcgal14acglcgalgluside_hs[g] + gdp[g] + h[g]		1	-1	(10690=-1)	0	0
Transport, Extracellular	PHEACGLN extracellular transport via diffusion	pheacgln[c] <=> pheacgln[e]		0	0	---	0	0
Selenoamino acid metabolism	Se-adenosyl-seleno-L-methionine nuclear transport	seasmet[c] <=> seasmet[n]		1	0	---	0	0
Transport, Extracellular	deoxycytidine transport via diffusion	dcyt[e] <=> dcyt[c]		0	0	---	-0.273681	0
Fatty acid oxidation	Beta oxidation of long chain fatty acid (odd chain)	7coa[m] + 7fad[m] + 7h2o[m] + hpdcacoa[m] + 7nad[m] => 7accoa[m] + 7fadh2[m] + 7h[m] + 7nadh[m] + ppcoa[m]		1	1	(34=1)	0	0
Tryptophan metabolism	5-Hydroxyindoleacetaldehyde:NAD+ oxidoreductase (mito)	5hoxindact[m] + h2o[m] + nad[m] => 5hoxindoa[m] + 2h[m] + nadh[m]		1	1	(8659=0) | (219=1) | (8659=0) | (217=1)	0	0
Transport, Mitochondrial	acetone mitochondrial transport via proton symport	acetone[c] + h[c] <=> acetone[m] + h[m]		1	1	(6566=1)	-7.43059	-1
Ascorbate and Aldarate Metabolism	2,3-dioxo-L-gulonate decarboxylase (L-xylonate-forming)	23doguln[c] + h2o[c] => co2[c] + xylnt[c]		1	0	---	0	0
Nucleotide Sugar Metabolism	dTDPglucose 4,6-dehydratase	dtdpglu[c] => dtdp4d6dg[c] + h2o[c]		1	0	(23483=0)	0	0
Glycerophospholipid Metabolism	Phosphatidylglycerol phosphate phosphatase (homo sapiens)	h2o[c] + pgp_hs[c] => pglyc_hs[c] + pi[c]		1	0	---	0	0
Transport, Extracellular	L-homoserine via sodium symport	hom_DASH_L[e] + na1[e] => hom_DASH_L[c] + na1[c]		1	1	(6541=1) | (84889=0) | (6542=1)	0	0
NAD Metabolism	nicotinate-nucleotide adenylyltransferase	atp[c] + h[c] + nicrnt[c] <=> dnad[c] + ppi[c]		0	0	(349565=0) | (23057=0) | (23057=0)	-1000	6.64634
Starch and Sucrose Metabolism	Maltodextrin glucosidase (maltotriose), lysosome	h2o[l] + malttr[l] => glc_DASH_D[l] + malt[l]		1	0	(2548=0)	0	0
Cholesterol Metabolism	Lathosterol oxidase	h[r] + lthstrl[r] + nadph[r] + o2[r] => 7dhchsterol[r] + 2h2o[r] + nadp[r]		1	0	(6309=0)	1	1.12759
Nucleotides	nucleoside-diphosphate kinase (ATP:GDP), mitochondrial	atp[m] + gdp[m] <=> adp[m] + gtp[m]		0	0	(4833=0)	-1000	1000
O-Glycan Biosynthesis	GalNAc transferase, Golgi apparatus	Ser_FSLASH_Thr[g] + udpacgal[g] => Tn_antigen[g] + h[g] + udp[g]		1	1	(26290=-1) | (79695=-1) | (2589=1) | (50614=0) | (8693=0) | (55568=0) | (114805=0) | (11226=-1) | (117248=0) | (11227=0) | (55568=0) | (2590=1) | (51809=-1) | (26290=-1) | (79623=-1) | (63917=0) | (2591=-1)	0	0
Inositol Phosphate Metabolism	inositol-1,3,4,6-tetrakisphosphate 5-kinase, nucleus	atp[n] + mi1346p[n] => adp[n] + h[n] + mi13456p[n]		1	0	(253430=0)	0	0
Glyoxylate and Dicarboxylate Metabolism	Glycolate oxidase, peroxisome	glyclt[x] + o2[x] => glx[x] + h2o2[x]		1	-1	(51179=-1) | (54363=-1) | (51179=-1)	1	5.47019
Transport, Extracellular	Glutamate transport via Na, H symport and K antiport	glu_DASH_L[e] + h[e] + k[c] + 3na1[e] => glu_DASH_L[c] + h[c] + k[e] + 3na1[c]		0	0	(6511=-1) | (6505=-1) | (6507=-1) | (6506=0) | (6512=-1)	0.45	14.2927
Cholesterol Metabolism	acetyl-CoA C-acetyltransferase, mitochondrial	2accoa[x] => aacoa[x] + coa[x]		1	1	(39=1)	0	0
Vitamin D	1-alpha,24R,25-Vitamin D-hydroxylase (D2)	1a25dhvitd2[m] + h[m] + nadph[m] + o2[m] => 1a2425thvitd2[m] + h2o[m] + nadp[m]		1	0	---	0	0
Blood Group Biosynthesis	UDP-GlcNAc:betaGal beta-1,3-N-acetylglucosaminyltransferase 1	galacglcgal14acglcgalgluside_hs[g] + uacgam[g] => acglc13galacglcgal14acglcgalgluside_hs[g] + h[g] + udp[g]		1	0	(10678=0) | (10678=0)	0	0
Exchange	5alpha-Dihydrotestosterone sulfate exchange	5adtststerones[e] <=>		1	0	---	0	0
Exchange	sphingosylphosphorylcholine (homo sapiens) exchange	spc_hs[e] <=>		0	0	---	0	0.100925
Tyrosine metabolism	Iodide:hydrogen-peroxide oxidoreductase 3	35diotyr[c] + 3ityr_DASH_L[c] + h2o2[c] => 2amac[c] + 2h2o[c] + triodthy[c]		1	-1	(7173=-1) | (7173=-1) | (7173=-1) | (7173=-1) | (7173=-1)	0	0
Exchange	hyaluronan biosynthesis, precursor 1 exchange	ha_pre1[e] <=>		0	0	---	0	0.264623
Exchange	1-alkyl 2-acteylglycerol 3-phosphocholine (homo sapiens) exchange	paf_hs[e] <=>		1	0	---	0	0
Inositol Phosphate Metabolism	diphosphoinositol-1,3,4,6-tetrakisphosphate diphosphohydrolase	h2o[c] + ppmi1346p[c] => h[c] + mi13456p[c] + pi[c]		1	0	(117283=0) | (9807=0) | (9807=0)	0	0
Transport, Peroxisomal	fatty acid intracellular transport	adrncoa[c] <=> adrncoa[x]		1	0	---	0	0.1
Exchange	gamma-linolenic acid exchange	lnlncg[e] <=>		1	0	---	0	0
Transport, Endoplasmic Reticular	lipid, flip-flop intracellular transport	xoldiolone[c] <=> xoldiolone[r]		1	0	---	-1.05	-1
Exchange	Lipoate exchange	lipoate[e] <=>		1	0	---	0	0
Transport, Golgi Apparatus	UDP-GlcNAc Golgi transport via CMP antiport	uacgam[c] + ump[g] <=> uacgam[g] + ump[c]		1	0	(11046=0)	0	0
Transport, Mitochondrial	dADP transport via dUDP antiport	dadp[c] + dudp[m] => dadp[m] + dudp[c]		0	0	(60386=0)	0	1000
Taurine and hypotaurine metabolism	cysteine oxidase	cys_DASH_L[c] + o2[c] => 3sala[c] + 2h[c]		1	0	(1036=0)	1	1.5
Steroid Metabolism	UDP-glucuronosyltransferase 1-10 precursor, microsomal	bilirub[r] + 2udpglcur[r] => bildglcur[r] + 2udp[r]		0	0	(54575=0) | (54576=0)	0	1.0022
Blood Group Biosynthesis	Alpha-(1,3)-fucosyltransferase	fucgalacglcgal14acglcgalgluside_hs[g] + gdpfuc[g] => fucfucgalacglcgal14acglcgalgluside_hs[g] + gdp[g] + h[g]		1	-1	(10690=-1)	0	0
Transport, Extracellular	xenobiotic transport	aflatoxin[e] <=> aflatoxin[c]		1	0	---	0	0
Steroid Metabolism	UDP-glucuronosyltransferase 1-10 precursor, microsomal	tststerone[r] + udpglcur[r] => tststeroneglc[r] + udp[r]		1	0	(54575=0) | (54490=0) | (54576=0)	0	0
Galactose metabolism	sucrose hydrolyzing enxyme, extracellular	h2o[e] + sucr[e] => fru[e] + glc_DASH_D[e]		1	0	(6476=-1) | (8972=0)	0	0
Transport, Extracellular	bicarbonate transport (HCl/NaHCO3 exchange)	cl[c] + h[c] + hco3[e] + na1[e] <=> cl[e] + h[e] + hco3[c] + na1[c]		0	-1	(9498=-1) | (57282=-1)	-0.1	0.1
Nucleic acid degradation	5'-nucleotidase (CMP), lysosome	cmp[l] + h2o[l] => cytd[l] + pi[l]		1	0	(53=0)	0	0
Transport, Extracellular	L-alanine/glycine reversible exchange	ala_DASH_L[e] + gly[c] <=> ala_DASH_L[c] + gly[e]		0	0	(56301=0) & (6520=0)	-1000	1000
Heparan sulfate degradation	heparan-N-sulfatase, lysosomal	h2o[l] + hs_deg1[l] => h[l] + hs_deg2[l] + so4[l]		1	0	(6448=0)	0	0
Carnitine shuttle	carnitine transferase	adrncrn[m] + coa[m] => adrncoa[m] + crn[m]		1	0	(1376=0)	0	0
Transport, Golgi Apparatus	Xyl-L-Ser (protein) transport from endoplasmic reticulum to Golgi apparatus	xser[r] => xser[g]		1	0	---	0	0
Transport, Endoplasmic Reticular	glucose 6-phosphate endoplasmic reticular transport via diffusion	g6p[c] <=> g6p[r]		0	0	(2542=0)	0	13.2927
Transport, Extracellular	L-proline reversible transport via proton symport	h[e] + pro_DASH_L[e] <=> h[c] + pro_DASH_L[c]		1	0	(206358=0)	-1000	-0.9
Nucleotides	UMP kinase (dCTP)	dctp[c] + ump[c] <=> dcdp[c] + udp[c]		0	1	(51727=1)	-1000	1000
Chondroitin sulfate degradation	beta-glucuronidase, lysosomal	cs_c_deg2[l] + h2o[l] => cs_c_deg3[l] + glcur[l]		1	0	(2990=0)	0	0
Carnitine shuttle	transport into the mitochondria (carnitine)	clpndcrn[c] => clpndcrn[m]		1	0	(788=0)	0	0
Transport, Golgi Apparatus	oagd3 hs intracellular transport	oagd3_hs[c] <=> oagd3_hs[g]		1	0	---	0	0
Eicosanoid Metabolism	Arachidonate 12-lipoxygenase	arachd[c] + o2[c] => 12HPET[c]		1	-1	(239=-1)	0	0
Inositol Phosphate Metabolism	phosphatidylinositol 3,4-bisphosphate 5-kinase	atp[c] + pail34p_hs[c] => adp[c] + h[c] + pail345p_hs[c]		1	1	(8394=1) | (23396=0) | (8395=0)	2	15.2927
Transport, Extracellular	L-serine/L-threonine Na-dependent exchange (Thr-L in)	na1[e] + ser_DASH_L[c] + thr_DASH_L[e] => na1[c] + ser_DASH_L[e] + thr_DASH_L[c]		0	0	(6509=0) | (6510=0)	0	1000
Transport, Extracellular	galacglcgalgbside hs transport	galacglcgalgbside_hs[c] <=> galacglcgalgbside_hs[e]		1	0	---	0	0
Exchange	Choline exchange	chol[e] <=>		0	0	---	-0.05	0.24722
Inositol Phosphate Metabolism	phosphatidylinositol-3,4-bisphosphate 4-phosphatase, nuclear	h2o[n] + pail34p_hs[n] => pail3p_hs[n] + pi[n]		0	0	---	0	0.40642
Nucleotides	nucleoside-diphosphate kinase (ATP:dUDP)	atp[c] + dudp[c] <=> adp[c] + dutp[c]		0	0	(29922=0) | (10201=0) | (4831=0 & 4830=0) | (4832=0) | (4831=0 & 4830=0) | (29922=0)	0	1000
	DM gpi sig(er)	gpi_sig[r] =>		1	0	---	0	0
Nucleotides	cytidylate kinase (dCMP,dATP),nuclear	datp[n] + dcmp[n] <=> dadp[n] + dcdp[n]		0	1	(51727=1)	-1000	1000
Keratan sulfate biosynthesis	beta-N-acetylglucosaminylglycopeptide beta-1,4-galactosyltransferase, Golgi	ksi_pre29[g] + udpgal[g] => h[g] + ksi_pre30[g] + udp[g]		1	1	(8703=1) | (2683=0) | (8704=0) | (8704=0) | (9334=0)	0	0
Tetrahydrobiopterin	Tetrahydrobiopterin-4a-carbinolamine dehydratase	thbpt4acam[c] => dhbpt[c] + h2o[c]		0	1	(5092=1) | (5092=1)	1	2
Cholesterol Metabolism	diphosphomevalonate decarboxylase	5dpmev[x] + atp[x] => adp[x] + co2[x] + ipdp[x] + pi[x]		1	0	(4597=0)	12	12.7655
Biotin Metabolism	proteolysis of apoC-Lys-btn, mitochondrial	apoC_DASH_Lys_btn[m] + h2o[m] => apoC[m] + biocyt[m]		0	0	---	0	6.64634
Arginine and Proline Metabolism	Putrescine:oxygen oxidoreductase (deaminating)	h2o[c] + o2[c] + ptrc[c] => 4abutn[c] + h2o2[c] + nh4[c]		0	0	(26=-1) | (314=-1) | (8639=0) | (314=-1)	0	2.93845
Carnitine shuttle	carnitine O-palmitoyltransferase	adrncoa[c] + crn[c] => adrncrn[c] + coa[c]		1	0	(1375=0) | (1375=0) | (1375=0) | (126129=0) | (1374=0) | (1375=0)	0	0
Salvage Pathway	guanine phosphoribosyltransferase	gua[c] + prpp[c] => gmp[c] + ppi[c]		1	1	(3251=1)	1.67558	9.64634
Steroid Metabolism	UDP-glucuronosyltransferase 1-10 precursor, microsomal	ahandrostan[r] + udpglcur[r] => ahandrostanglc[r] + udp[r]		1	0	(54575=0) | (54576=0)	0	0
Exchange	Serotonin exchange	srtn[e] <=>		0	0	---	0	0.2
Glutathione Metabolism	5-Oxoproline amidohydrolase (ATP-hydrolysing) (ir)	5oxpro[c] + atp[c] + 2h2o[c] => adp[c] + glu_DASH_L[c] + h[c] + pi[c]		0	0	(26873=0)	0	5.43089
Transport, Nuclear	Formate transport, nuclear	for[c] <=> for[n]		1	0	---	0	0
Carnitine shuttle	carnitine transferase	coa[m] + vacccrn[m] => crn[m] + vacccoa[m]		0	0	(1376=0)	0	1.19955
Glutathione Metabolism	gamma-glutamylcyclotransferase	gluala[e] => 5oxpro[c] + ala_DASH_L[c]		0	0	(2655=0)	0	5.43089
Transport, Mitochondrial	succinate transport, mitochondrial	pi[m] + succ[c] <=> pi[c] + succ[m]		1	1	(1468=1)	-23.04	-1
Glycine, Serine, and Threonine Metabolism	glycine hydroxymethyltransferase, reversible, mitochondrial	ser_DASH_L[m] + thf[m] <=> gly[m] + h2o[m] + mlthf[m]		1	1	(6472=1)	0	0
Starch and Sucrose Metabolism	glycogen phosphorylase (glygn2 -> dxtrn)	glygn2[c] + 3pi[c] => dxtrn[c] + 3g1p[c]		1	1	(5834=1) | (5837=-1) | (5836=1)	1	1.69962
Transport, Extracellular	Vitamin D2 release	vitd2[c] => vitd2[e]		1	0	---	0	0
Transport, Mitochondrial	Glycine betaine transport via diffusion (mitochondria to cytosol)	glyb[m] <=> glyb[c]		1	0	---	1	1.73168
Transport, Golgi Apparatus	phosphatidylcholine scramblase	pchol_hs[c] <=> pchol_hs[g]		1	0	---	0	0
Transport, Endoplasmic Reticular	cortisol intracellular transport	crtsl[c] <=> crtsl[r]		1	0	---	0	0
Exchange	D-lactate exchange	lac_DASH_D[e] <=>		0	0	---	1	11.8963
Cholesterol Metabolism	Hydroxymethylglutaryl CoA reductase (ir)	2h[x] + hmgcoa[x] + 2nadph[x] => coa[x] + mev_DASH_R[x] + 2nadp[x]		1	1	(3156=1)	12	12.7655
Fatty acid activation	fatty-acid--CoA ligase	atp[c] + coa[c] + lnlc[c] <=> amp[c] + lnlccoa[c] + ppi[c]		1	1	(2180=1)	0	0
Transport, Endoplasmic Reticular	sphingosine-1-phosphate transport	sphs1p[c] <=> sphs1p[r]		1	0	---	0	0.1
Glycosylphosphatidylinositol (GPI)-anchor biosynthesis	H2 phosphoethanolaminyl transferase, endoplasmic reticulum	mgacpail_hs[r] + pe_hs[r] => dag_hs[r] + emgacpail_hs[r]		1	1	(23556=1) | (23556=1)	0	0
Keratan sulfate degradation	beta-N-acetylhexosaminidase A, lysosomal	2h2o[l] + ksi_deg27[l] => acgam[l] + h[l] + ksi_deg29[l] + so4[l]		1	0	(3073=0) | (3073=0 & 3074=1)	0	0
Keratan sulfate degradation	beta-galactosidase, lysosomal	h2o[l] + ksi_deg26[l] => gal[l] + ksi_deg27[l]		1	1	(5476=1) & (2720=1) & (2588=0) & (4758=0) | (5476=1) & (2720=1)	0	0
Citric Acid Cycle	malate dehydrogenase	mal_DASH_L[c] + nad[c] <=> h[c] + nadh[c] + oaa[c]		0	1	(130752=0) | (4190=1)	-9.75103	20.4902
Exchange	Cytosine exchange	csn[e] <=>		1	0	---	0	0
N-Glycan Biosynthesis	mannosyl-oligosaccharide glucosidase, endoplasmic reticulum	g2m8masn[r] + h2o[r] => g1m8masn[r] + glc_DASH_D[r]		1	0	---	0	0
Folate Metabolism	Gamma-glutamyl hydrolase (7THF), extracellular	7thf[e] + h2o[e] => 6thf[e] + glu_DASH_L[e]		1	1	(8836=1)	0	0
Exchange	5 hydroxy omeprazole exchange	5homeprazole[e] <=>		1	0	---	0	0
Pentose Phosphate Pathway	phosphogluconate dehydrogenase, endoplasmic reticulum	6pgc[r] + nadp[r] => co2[r] + nadph[r] + ru5p_DASH_D[r]		1	0	---	0	0
Folate Metabolism	Gamma-glutamyl hydrolase (6THF), lysosomal	6thf[l] + h2o[l] => 5thf[l] + glu_DASH_L[l]		1	1	(8836=1)	1	3.65854
Fatty acid activation	C181 fatty acid activation	atp[c] + coa[c] + ocdcea[c] => amp[c] + odecoa[c] + ppi[c]		1	1	(2180=1) | (2181=1) | (2181=1)	0	0
Fatty acid oxidation	Beta oxidation of long chain fatty acid	coa[m] + dcsptn1coa[m] + h2o[m] + nad[m] + o2[m] => accoa[m] + h2o2[m] + h[m] + nadh[m] + tmndnccoa[m]		1	1	(35=0) | (34=1)	0	0
Exchange	IV3-a-Neu5Ac,III4-a-Fuc-Lc4Cer exchange	fucacngalacglcgalgluside_hs[e] <=>		1	0	---	0	0
Pyrimidine Catabolism	cytidine deaminase	cytd[c] + h2o[c] + h[c] => nh4[c] + uri[c]		0	0	(978=0) | (57379=-1)	0	6.64634
Nucleotides	nucleoside-diphosphatase (IDP), extracellular	h2o[e] + idp[e] => h[e] + imp[e] + pi[e]		1	0	(124583=0)	0	0
Transport, Extracellular	iron (II) transport	fe2[e] => fe2[c]		1	0	---	0	0
Nucleotides	nucleoside-diphosphate kinase (ATP:dCDP)	atp[c] + dcdp[c] <=> adp[c] + dctp[c]		0	0	(29922=0) | (10201=0) | (4831=0 & 4830=0) | (4832=0) | (4831=0 & 4830=0) | (29922=0)	-1000	1000
Nucleotides	GMP reductase	gmp[c] + 2h[c] + nadph[c] => imp[c] + nadp[c] + nh4[c]		0	1	(2766=-1) | (51292=1) | (51292=1) | (51292=1)	1	5.43089
Valine, Leucine, and Isoleucine Metabolism	3-hydroxyisobutyryl-CoA hydrolase, mitochondrial	3hibutcoa[m] + h2o[m] => 3hmp[m] + coa[m] + h[m]		0	0	---	0	0.5
Chondroitin / heparan sulfate biosynthesis	alpha-N-acetylglucosaminyltransferase I, Golgi apparatus	cs_COMMA_hs_linkage[g] + uacgam[g] => h[g] + hs_pre1[g] + udp[g]		1	0	(2137=0) | (2135=0)	0	0
Transport, Extracellular	Tyramine O-sulfate transport (diffusion)	tymsf[c] => tymsf[e]		1	0	---	0	0
C5-Branched dibasic acid metabolism	mesaconate--CoA ligase (ADP-forming), mitochondrial	atp[m] + coa[m] + mescon[m] <=> adp[m] + mescoa[m] + pi[m]		0	1	(8802=1 & 8803=1)	-1000	1000
Cholesterol Metabolism	farnesyltranstransferase	frdp[c] + ipdp[c] => ggdp[c] + ppi[c]		1	0	(9453=0)	0	0
N-Glycan Biosynthesis	farnesyltranstransferase (trans,trans,cis-geranylgeranyl diphosphate-generating)	frdp[c] + ipdp[c] => ppi[c] + ttc_DASH_ggdp[c]		1	0	---	0	0
Transport, Extracellular	L-valine transport via diffusion (extracellular to cytosol)	val_DASH_L[e] <=> val_DASH_L[c]		1	1	(8501=1) | (124935=0)	-1000	-1
Keratan sulfate biosynthesis	N-acetyllactosaminide beta-1,3-N-acetylglucosaminyltransferase, Golgi apparatus	ksi_pre33[g] + uacgam[g] => h[g] + ksi_pre34[g] + udp[g]		1	0	(11041=0) | (10678=0) | (93010=0) | (10331=0) | (374907=0) | (284208=0) | (374907=0) | (10678=0) | (79369=-1)	0	0
Blood Group Biosynthesis	N-acetyllactosaminide beta-1,6-N-acetylglucosaminyl-transferase	galacglcgal14acglcgalgluside_hs[g] + uacgam[g] => acglcgalacglcgal14acglcgalgluside_hs[g] + h[g] + udp[g]		1	0	(2651=0)	0	0
Transport, Extracellular	chloride transport via formate countertransport (2:1)	2cl[e] + for[c] => 2cl[c] + for[e]		1	0	(65010=0) | (65010=0) | (65010=0)	6.00617	46.2792
Steroid Metabolism	Cytochrome P450 11A1, mitochondrial [Precursor]	chsterol[m] + h[m] + nadph[m] + 2o2[m] => 4mptnl[m] + 2h2o[m] + nadp[m] + prgnlone[m]		1	-1	(1583=-1)	0	0
Glyoxylate and Dicarboxylate Metabolism	Glycolaldehyde dehydrogenase, mitochondrial	gcald[m] + h2o[m] + nad[m] => glyclt[m] + 2h[m] + nadh[m]		1	1	(4329=0) | (7915=-1) | (8659=0) | (5832=1) | (217=1) | (7915=-1) | (219=1) | (8659=0)	0	0
Exchange	Lacto-N-fucopentaosyl III ceramide exchange	fucgal14acglcgalgluside_hs[e] <=>		1	0	---	0	0
Transport, Extracellular	L-cysteine/L-glutamine reversible exchanger	cys_DASH_L[e] + gln_DASH_L[c] <=> cys_DASH_L[c] + gln_DASH_L[e]		0	0	(6520=0) & (56301=0)	-1000	1000
Carnitine shuttle	transport into the mitochondria (carnitine)	coa[m] + lgnccrn[m] => crn[m] + lgnccoa[m]		1	0	(1376=0)	0	0
Transport, Mitochondrial	ADP/ATP transporter, mitochondrial	adp[c] + atp[m] => adp[m] + atp[c]		0	1	(291=1) | (293=0) | (292=1)	0	1000
Transport, Golgi Apparatus	ceramide transport protein	gluside_hs[c] <=> gluside_hs[g]		1	0	(10087=0)	0	0
Cholesterol Metabolism	Hydroxymethylglutaryl CoA synthase (ir)	aacoa[m] + accoa[m] + h2o[m] => coa[m] + h[m] + hmgcoa[m]		1	-1	(3158=-1)	0	0.1
Nucleotides	5'-nucleotidase (UMP), extracellular	h2o[e] + ump[e] => pi[e] + uri[e]		1	0	(4907=0)	0	0
CYP Metabolism	cytochrome P450 2E1	4nph[c] + h[c] + nadph[c] + o2[c] => 24nph[c] + h2o[c] + nadp[c]		1	0	(1571=0)	0	0
Transport, Extracellular	fatty acid transport via diffusion	crvnc[e] <=> crvnc[c]		0	0	---	-1000	1000
O-Glycan Biosynthesis	N-acetylgalactosamine 3-alpha-galactosyltransferase, Golgi apparatus	Tn_antigen[g] + udpgal[g] => core8[g] + h[g] + udp[g]		1	0	---	0	0
Exchange	Protoheme exchange	pheme[e] <=>		1	0	---	0	0
Transport, Mitochondrial	27 hydroxy cholesterol transport	xol27oh[r] <=> xol27oh[m]		1	0	---	-0.1	0
Carnitine shuttle	carnitine transferase	coa[m] + lnlncgcrn[m] => crn[m] + lnlncgcoa[m]		1	0	(1376=0)	0	0
Steroid Metabolism	3 beta-hydroxysteroid dehydrogenase type 1	eandrstrn[r] + h[r] + nadh[r] => andrstandn[r] + h2o[r] + nad[r]		1	-1	(3284=-1)	0	0.1
Valine, Leucine, and Isoleucine Metabolism	valine transaminase, mitochondiral	akg[m] + val_DASH_L[m] <=> 3mob[m] + glu_DASH_L[m]		0	0	(587=0)	-53.6707	-0.5
Carnitine shuttle	carnitine O-stearoyl transferase	coa[m] + stcrn[m] => crn[m] + stcoa[m]		0	0	(1376=0)	1	2.33158
Fatty acid oxidation	Beta oxidation of long chain fatty acid	arachdcoa[m] + 9coa[m] + 5fad[m] + 9h2o[m] + 9nad[m] => 10accoa[m] + 5fadh2[m] + 9h[m] + 9nadh[m]		1	1	(34=1) | (34=1) | (35=0) | (35=0)	0	0
Exchange	estradiol glucuronide exchange	estradiolglc[e] <=>		1	0	---	0	0
Exchange	3-Methylimidazoleacetic acid exchange	3mlda[e] <=>		0	0	---	0	0.46054
	13-cis-oxo-retinoic acid demand	13_DASH_cis_DASH_oretn[n] =>		1	0	---	0	0
Tyrosine metabolism	4-Hydroxyphenylpyruvate:oxygen oxidoreductase	34hpp[c] + o2[c] => co2[c] + hgentis[c]		0	1	(3242=1)	0	1
Steroid Metabolism	testicular 17-beta-hydroxysteroid dehydrogenase	andrstndn[r] + h[r] + nadph[r] => nadp[r] + tststerone[r]		1	-1	(3293=-1)	0	0
Transport, Peroxisomal	ammonia peroxisomal transport	nh4[c] <=> nh4[x]		0	0	---	-6.05031	0
Carnitine shuttle	C160 transport into the mitochondria	coa[m] + pmtcrn[m] => crn[m] + pmtcoa[m]		0	0	(1376=0)	0	1.5184
Arginine and Proline Metabolism	N4-Acetylaminobutanal:NAD+ oxidoreductase	h2o[c] + n4abutn[c] + nad[c] => 4aabutn[c] + 2h[c] + nadh[c]		1	1	(8854=-1) | (501=1) | (216=1) | (224=1) | (8854=-1) | (223=1) | (8854=-1)	0	0
Folate Metabolism	Gamma-glutamyl hydrolase (10FTHF6GLU), extracellular	10fthf6glu[e] + h2o[e] => 10fthf5glu[e] + glu_DASH_L[e]		1	1	(8836=1)	0	0
Steroid Metabolism	UDP-glucuronosyltransferase 1-10 precursor, microsomal	estrone[r] + udpglcur[r] => estroneglc[r] + udp[r]		1	0	(54575=0) | (54576=0)	0	0
Transport, Peroxisomal	fatty acid intracellular transport	dcsptn1coa[c] <=> dcsptn1coa[x]		1	0	---	0	0
Transport, Extracellular	uracil transport via facilated diffusion	ura[e] <=> ura[c]		0	0	(3177=0)	-0.565307	0
Steroid Metabolism	UDP-glucuronosyltransferase 1-10 precursor, microsomal	bilirub[r] + 2h[r] + udpglcur[r] <=> bilglcur[r] + udp[r]		0	0	(54576=0)	0	1.0125
Sphingolipid Metabolism	Beta-1,3-galactosyltransferase 5	gbside_hs[g] + udpgal[g] => galgbside_hs[g] + h[g] + udp[g]		1	-1	(10317=-1) | (10317=-1) | (10317=-1) | (10317=-1) | (10317=-1)	0	0
Nucleotides	cytidylate kinase (dCMP),nuclear	atp[n] + dcmp[n] <=> adp[n] + dcdp[n]		0	1	(51727=1)	-1000	1000
R Group Synthesis	R group artificial flux (C18:3, n-3)	2fadh2[m] + h[m] + lnlncacoa[c] + nadph[m] => 1.125R2coa_hs[c] + 2fad[m] + nadp[m]		1	0	---	0	0
Transport, Mitochondrial	Sarcosine transport (mitochondrial)	sarcs[c] => sarcs[m]		1	0	---	0	0.1
Transport, Mitochondrial	glycerol transport	glyc[c] <=> glyc[m]		1	0	---	0	0
Nucleotides	nucleoside-diphosphate kinase (ATP:IDP)	atp[c] + idp[c] <=> adp[c] + itp[c]		0	0	(29922=0) | (10201=0) | (4831=0 & 4830=0) | (4832=0) | (4831=0 & 4830=0) | (29922=0)	-1000	1000
Keratan sulfate degradation	beta-N-acetylhexosaminidase A, lysosomal	2h2o[l] + ksi_deg21[l] => acgam[l] + h[l] + ksi_deg23[l] + so4[l]		1	0	(3073=0) | (3073=0 & 3074=1)	0	0
Keratan sulfate degradation	beta-N-acetylhexosaminidase A, lysosomal	2h2o[l] + ksi_deg36[l] => acgam[l] + h[l] + ksi_deg38[l] + so4[l]		1	0	(3073=0) | (3073=0 & 3074=1)	0	0
Exchange	Leb glycolipid exchange	fucfucgalacglcgalgluside_hs[e] <=>		1	0	---	0	0
Eicosanoid Metabolism	Prostaglandin-H2 D-isomerase [Precursor]	prostgh2[r] <=> prostgd2[r]		1	-1	(5730=-1) | (27306=-1)	0	0
Exchange	5'-Deoxyadenosine exchange	dad_DASH_5[e] <=>		1	0	---	0	0
Urea cycle/amino group metabolism	glutamate 5-kinase (m)	atp[m] + glu_DASH_L[m] => adp[m] + glu5p[m]		1	1	(5832=1)	1	14.2927
beta-Alanine metabolism	Aminobutyraldehyde dehydrogenase	4abutn[c] + h2o[c] + nad[c] => 4abut[c] + 2h[c] + nadh[c]		1	1	(223=1)	1	3.93845
Transport, Mitochondrial	dGDP transport via dUDP antiport	dgdp[c] + dudp[m] => dgdp[m] + dudp[c]		0	0	(60386=0)	0	1000
Urea cycle/amino group metabolism	pyrroline-5-carboxylate reductase	1pyr5c[c] + 2h[c] + nadh[c] => nad[c] + pro_DASH_L[c]		1	1	(29920=1) | (65263=0)	1	1000
Aminosugar Metabolism	N-acetylgalactosamine kinase	acgal[c] + atp[c] => acgal1p[c] + adp[c] + h[c]		1	0	---	0	0
Transport, Extracellular	L-aspartate transport via Na, H symport and K antiport	asp_DASH_L[e] + h[e] + k[c] + 3na1[e] => asp_DASH_L[c] + h[c] + k[e] + 3na1[c]		0	0	(6511=-1) | (6505=-1) | (6507=-1) | (6506=0) | (6512=-1)	0.45	0.5
Transport, Peroxisomal	bile acid intracellular transport	tdchola[x] <=> tdchola[c]		1	0	---	0	0.05
Transport, Lysosomal	chondroitin sulfate D transport, extracellular to lysosome	cspg_d[e] => cspg_d[l]		1	0	---	0	0
Transport, Extracellular	xenobiotic transport	appnn[e] <=> appnn[c]		1	0	---	0	0
Exchange	D-Aspartate exchange	asp_DASH_D[e] <=>		1	0	---	0	0
Carnitine shuttle	carnitine transferase	arachcoa[c] + crn[c] => arachcrn[c] + coa[c]		1	0	(1375=0) | (1375=0) | (1375=0) | (126129=0) | (1374=0) | (1375=0)	0	0
Steroid Metabolism	3 beta-hydroxysteroid dehydrogenase/delta 5-->4-isomerase type I	17ahprgnlone[c] + nad[c] => 17ahprgstrn[c] + h[c] + nadh[c]		1	-1	(3283=-1)	0	0
Valine, Leucine, and Isoleucine Metabolism	3-hydroxyacyl-CoA dehydrogenase (2-Methylacetoacetyl-CoA), mitochondrial	3hmbcoa[m] + nad[m] <=> 2maacoa[m] + h[m] + nadh[m]		0	1	(3028=1)	0.45	0.5
Transport, Peroxisomal	formyl coa transport	formcoa[x] <=> formcoa[c]		1	0	---	0	0
Transport, Extracellular	Alanine-Sodium symporter	ala_DASH_L[e] + na1[e] => ala_DASH_L[c] + na1[c]		0	1	(6542=1) | (81539=1) | (11254=1) | (54407=1) | (84889=0) | (55089=0) | (6541=1)	1	1000
Nucleotides	ADPmannose diphosphatase	adpman[c] + h2o[c] => amp[c] + 2h[c] + man1p[c]		1	1	(11164=1)	0	0
Fatty acid activation	fatty-acid--CoA ligase	atp[c] + coa[c] + prist[c] => amp[c] + ppi[c] + pristcoa[c]		0	1	(11001=1)	1	7.64634
Transport, Mitochondrial	dUTP transport via ADP antiport	adp[m] + dutp[c] => adp[c] + dutp[m]		0	0	(60386=0)	0	1.24096
Transport, Lysosomal	N-acetyl-galactosamine lysosomal efflux	acgal[l] => acgal[c]		1	0	---	0	0
Arginine and Proline Metabolism	L-1-pyrroline-3-hydroxy-5-carboxylate dehydrogenase	1p3h5c[m] + 2h2o[m] + nad[m] => e4hglu[m] + h[m] + nadh[m]		0	0	(8659=0) | (8659=0)	0	1000
Citric Acid Cycle	Isocitrate dehydrogenase (NADP+)	icit[m] + nadp[m] <=> akg[m] + co2[m] + nadph[m]		0	0	(3418=0)	0	31.336
Carnitine shuttle	carnitine O-palmitoyltransferase	crn[c] + tettet6coa[c] => coa[c] + tettet6crn[c]		1	0	(1375=0) | (1375=0) | (1375=0) | (126129=0) | (1374=0) | (1375=0)	0	0
Transport, Extracellular	blood group intracellular transport	fuc13galacglcgal14acglcgalgluside_hs[e] <=> fuc13galacglcgal14acglcgalgluside_hs[c]		1	0	---	0	0
Keratan sulfate biosynthesis	beta-N-acetylglucosaminylglycopeptide beta-1,4-galactosyltransferase, Golgi	ksii_core2_pre6[g] + udpgal[g] => h[g] + ksii_core2_pre7[g] + udp[g]		1	1	(8703=1) | (2683=0) | (8704=0) | (8704=0) | (9334=0)	0	0
Arginine and Proline Metabolism	L-1-Pyrroline-3-hydroxy-5-carboxylate spontaneous conversion to L-4-Hydroxyglutamate semialdehyde, mitochondrial	1p3h5c[m] + h2o[m] + h[m] <=> 4hglusa[m]		0	0	---	-1000	0
Ubiquinone Biosynthesis	4-hydroxycinnamate formation	34hpl[m] => T4hcinnm[m] + h2o[m]		1	0	---	0	0
Transport, Mitochondrial	leucine mitochondrial transport	leu_DASH_L[c] <=> leu_DASH_L[m]		0	0	---	-53.6707	-0.5
Fatty acid oxidation, peroxisome	peroxisomal lumped long chain fatty acid oxidation	3coa[x] + 3h2o[x] + 3nad[x] + 2o2[x] + pristcoa[x] => accoa[x] + dmnoncoa[x] + 2h2o2[x] + 3h[x] + 3nadh[x] + 2ppcoa[x]		1	0	(3295=1 & 8310=0 & 30=1 & 1962=0)	0	0
Inositol Phosphate Metabolism	inositol-3,4,5,6-tetrakisphosphate 1-kinase	atp[c] + mi3456p[c] => adp[c] + h[c] + mi13456p[c]		1	0	---	0	0
Fatty acid elongation	fatty acyl-CoA desaturase (n-C18:1CoA -> n-C18:2CoA)	h[c] + nadh[c] + o2[c] + od2coa[c] => 2h2o[c] + lneldccoa[c] + nad[c]		0	0	(9415=0)	0	1.50001
Vitamin A Metabolism	retinyl ester hydrolase	h2o[c] + retfa[c] => Rtotal2[c] + h[c] + retinol[c]		0	0	(8228=0)	0	170.819
Transport, Peroxisomal	glycolate transport into peroxisome	glyclt[c] => glyclt[x]		1	0	---	1	5.47019
Transport, Extracellular	L-lactate reversible transport via proton symport	h[e] + lac_DASH_L[e] <=> h[c] + lac_DASH_L[c]		0	1	(9123=1) | (6566=1) | (23539=0) | (9194=0)	-1000	1000
Valine, Leucine, and Isoleucine Metabolism	Methylmalonyl-CoA decarboxylase	h[c] + mmcoa_DASH_S[c] => co2[c] + ppcoa[c]		1	0	(23417=0)	0	0
Exchange	VI3NeuAc-nLc6Cer exchange	acngalacglcgal14acglcgalgluside_hs[e] <=>		1	0	---	0	0
Vitamin A Metabolism	13-cis-4-oxo-retinoic acid isomerase	oretn[c] <=> 13_DASH_cis_DASH_oretn[c]		1	0	---	0	0
Arginine and Proline Metabolism	5'-methylthioadenosine phosphorylase	5mta[c] + pi[c] => 5mdr1p[c] + ade[c]		1	0	(4507=0)	1	3.10473
Exchange	Formate exchange	for[e] <=>		0	0	---	7.27775	46.2792
CoA Biosynthesis	pantothenate kinase	atp[c] + pnto_DASH_R[c] => 4ppan[c] + adp[c] + h[c]		0	1	(79646=1) | (80025=1) | (53354=0) | (53354=0) | (80025=1) | (53354=0) | (80025=1) | (80025=1) | (55229=0)	0	0.15
Transport, Extracellular	ABC bile acid transporter	atp[c] + h2o[c] + tchola[c] => adp[c] + h[c] + pi[c] + tchola[e]		0	0	(8714=0) | (8647=-1) | (8714=0) | (8714=0)	0	13.2927
Carnitine shuttle	carnitine O-palmitoyltransferase	crn[c] + vacccoa[c] => coa[c] + vacccrn[c]		0	0	(1375=0) | (1375=0) | (1375=0) | (126129=0) | (1374=0) | (1375=0)	0	1.19955
Carnitine shuttle	C161 transport into the mitochondria	coa[m] + hdd2crn[m] => crn[m] + hdd2coa[m]		0	0	(1376=0)	0	1.49131
R Group Synthesis	R group artificial flux	3fadh2[m] + 2h[m] + 2nadph[m] + tetpent3coa[c] => 1.5R5coa_hs[c] + 3fad[m] + 2nadp[m]		1	0	---	0	0
Glycosylphosphatidylinositol (GPI)-anchor biosynthesis	H3 mannosyltransferase, endoplasmic reticulum	0.1dolmanp_L[r] + m2gacpail_hs[r] => 0.1dolp_L[r] + h[r] + m3gacpail_hs[r]		1	0	(9488=0)	0	0
Transport, Nuclear	dNAD transport, nuclear trhough pore	dnad[c] <=> dnad[n]		0	0	---	-108.168	0
Sphingolipid Metabolism	Lactosylceramide alpha-2,3-sialyltransferase, Golgi apparatus	cmpacna[g] + galgluside_hs[g] => cmp[g] + gm3_hs[g] + h[g]		1	-1	(8869=-1)	0	0
Carnitine shuttle	carnitine transferase	clpndcrn[m] + coa[m] => clpndcoa[m] + crn[m]		1	0	(1376=0)	0	0
Inositol Phosphate Metabolism	myo-Inositol-1-phosphate synthase	g6p[c] => mi1p_DASH_D[c]		0	0	(51477=0)	0	3.42626
Transport, Endoplasmic Reticular	glucuronate endoplasmic reticular transport	glcur[c] => glcur[r]		1	0	---	2	6.42968
Ubiquinone Biosynthesis	3-(4-hydroxyphenyl-)lactate formation	34hpp[m] + h[m] + nadh[m] => 34hpl[m] + nad[m]		1	0	---	0	0
Transport, Mitochondrial	Fumarate:thiosulfate antiport, mitochondrial	fum[c] + tsul[m] <=> fum[m] + tsul[c]		0	1	(1468=1)	-1000	1000
Sphingolipid Metabolism	Alpha-N-acetylgalactosaminide alpha-2,6-sialyltransferase 2	cmpacna[g] + gt1alpha_hs[g] => cmp[g] + gq1balpha_hs[g] + h[g]		1	-1	(10610=-1)	0	0
Transport, Extracellular	blood group intracellular transport	galfuc12gal14acglcgalgluside_hs[e] <=> galfuc12gal14acglcgalgluside_hs[c]		1	0	---	0	0
Transport, Endoplasmic Reticular	retinoyl glucuronide efflux (13-cis)	13_DASH_cis_DASH_retnglc[c] => 13_DASH_cis_DASH_retnglc[e]		1	0	---	0	0
Steroid Metabolism	UDP-glucuronosyltransferase 1-10 precursor, microsomal	andrstrn[r] + udpglcur[r] => andrstrnglc[r] + udp[r]		1	0	(7364=0) | (54575=0) | (54490=0) | (54576=0) | (7367=0)	0	0
Carnitine shuttle	C180 transport into the mitochondria	stcrn[c] => stcrn[m]		0	0	(788=0)	1	2.33158
N-Glycan Biosynthesis	g1m8masn transport from endoplasmic reticulum to Golgi apparatus	g1m8masn[r] => g1m8masn[g]		1	0	---	0	0
Histidine Metabolism	N-Methylhistamine:oxygen oxidoreductase (deaminating)	h2o[c] + mhista[c] + o2[c] => 3mldz[c] + h2o2[c] + nh4[c]		0	0	(26=-1) | (314=-1) | (8639=0) | (314=-1)	0	0.46054
Glycolysis/Gluconeogenesis	phosphoglucomutase	g1p[c] <=> g6p[c]		1	1	(5236=1) | (55276=0)	-16.6463	-10
NAD Metabolism	NMN synthetase	h[c] + ncam[c] + prpp[c] => nmn[c] + ppi[c]		0	0	---	0	4.07317
Fatty acid elongation	fatty acyl-CoA desaturase (n-C18:2CoA -> n-C18:3CoA)	h[c] + lnlncacoa[c] + nadh[c] + o2[c] => 2h2o[c] + nad[c] + strdnccoa[c]		1	0	(9415=0)	0	0
D-alanine metabolism	D-Alanine Oxidase (x)	ala_DASH_D[x] + h2o[x] + o2[x] => h2o2[x] + nh4[x] + pyr[x]		0	-1	(1610=-1)	0	5.0427
Ascorbate and Aldarate Metabolism	L-Dehydroascorbate lactonohydrolase	dhdascb[c] + h2o[c] => 23doguln[c] + h[c]		1	0	---	0	0
Transport, Extracellular	5-Methyltetrahydrofolate transport via receptor binding and protolysis	5mthf[e] <=> 5mthf[c]		0	0	(2352=-1) | (2348=-1) | (2348=-1) | (2348=-1) | (2348=-1) | (2351=0) | (2348=-1) | (2348=-1)	-0.15	1000
Biotin Metabolism	biotinidase (biotin)	biocyt[c] + h2o[c] => btn[c] + lys_DASH_L[c]		0	0	(686=0)	0	6.64634
Sphingolipid Metabolism	Beta-galactoside alpha-2,3-sialyltransferase	cmpacna[g] + gt1b_hs[g] => cmp[g] + gq1b_hs[g] + h[g]		1	-1	(29906=-1)	0	0
Folate Metabolism	5-formethyltetrahydrofolate cyclo-ligase	5fthf[c] + atp[c] => adp[c] + methf[c] + pi[c]		1	0	(10588=0)	0	0
Glycerophospholipid Metabolism	ethanolamine-phosphate cytidylyltransferase	2ameph[c] + ctp[c] + h[c] => cmp2amep[c] + ppi[c]		1	0	(5833=0)	0	0
Transport, Extracellular	L-serine via sodium symport	na1[e] + ser_DASH_L[e] => na1[c] + ser_DASH_L[c]		1	1	(81539=1) | (11254=1) | (54407=1) | (55089=0)	1	1000
Urea cycle/amino group metabolism	guanidinoacetate N-methyltransferase (c)	amet[c] + gudac[c] <=> ahcys[c] + creat[c] + h[c]		0	0	(2593=0) | (2593=0)	0	0.1
Tryptophan metabolism	5-Hydroxytryptamine:oxygen oxidoreductase(deaminating)(flavin-containing)	h2o[c] + o2[c] + srtn[c] => 5hoxindact[c] + h2o2[c] + nh4[c]		1	1	(4128=0) | (4129=1)	0	0
Carnitine shuttle	carnitine C22:6 transferase	c226coa[c] + crn[c] => c226crn[c] + coa[c]		1	0	(126129=0) | (1375=0) | (1374=0) | (1375=0) | (1375=0) | (1375=0)	0	0
Fatty acid activation	fatty-acid--CoA ligase	atp[c] + coa[c] + lgnc[c] <=> amp[c] + lgnccoa[c] + ppi[c]		1	1	(2180=1)	0	0
Thiamine Metabolism	thiamine-triphosphatase	h2o[c] + thmtp[c] => h[c] + pi[c] + thmpp[c]		1	-1	(79178=-1)	0	0.1
Glycerophospholipid Metabolism	phosphatidylinositol 4-kinase	atp[c] + pail_hs[c] => adp[c] + h[c] + pail4p_hs[c]		0	0	(5298=0) | (55361=0) | (5297=0)	0	13.2927
Transport, Extracellular	sulfonated testosterone transport	5adtststerones[c] <=> 5adtststerones[e]		1	0	---	0	0
Transport, Extracellular	heme transport	pheme[e] => pheme[c]		1	0	(113235=0)	0	0
Methionine Metabolism	adenosylhomocysteinase	ahcys[c] + h2o[c] <=> adn[c] + hcys_DASH_L[c]		1	1	(191=1) | (10768=1) | (10768=1)	3	5.17964
Transport, Extracellular	GABA secretion via secretory vesicle (ATP driven)	34abut[c] + atp[c] + h2o[c] => 34abut[e] + adp[c] + h[c] + pi[c]		0	0	(140679=0)	0	13.2927
Nucleotides	cytidylate kinase (CMP,UTP)	cmp[c] + utp[c] <=> cdp[c] + udp[c]		0	1	(51727=1)	-1000	1000
Glycine, Serine, and Threonine Metabolism	glycine-cleavage complex (lipoylprotein), mitochondrial	gly[m] + h[m] + lpro[m] <=> alpro[m] + co2[m]		0	0	(275=0) & (1738=1) & (2731=1) & (2653=0)	0	25.7002
Inositol Phosphate Metabolism	inositol-1,4,5-trisphosphate 5-phosphatase	h2o[c] + mi145p[c] => mi14p[c] + pi[c]		1	1	(3635=0) | (8867=0) | (3636=0) | (27124=0) | (8867=0) | (27124=0) | (3633=0) | (56623=0) | (3632=1)	1	4.65854
Keratan sulfate degradation	galactose-6-sulfate sulfatase, lysosomal	h2o[l] + ksii_core2_deg1[l] <=> h[l] + ksii_core2_deg2[l] + so4[l]		1	0	(5476=1) & (2720=1) & (2588=0) & (4758=0)	0	0
Glycolysis/Gluconeogenesis	acetyl-CoA synthetase	ac[m] + atp[m] + coa[m] => accoa[m] + amp[m] + ppi[m]		0	0	(84532=0)	0	7.44707
Propanoate Metabolism	acetate-CoA ligase (ADP-forming)	atp[c] + coa[c] + ppa[c] => adp[c] + pi[c] + ppcoa[c]		1	0	(55902=0) | (55902=0)	0	0
Pyrimidine Catabolism	5'-nucleotidase (dTMP)	dtmp[c] + h2o[c] => pi[c] + thymd[c]		1	0	(30833=0)	1	14.2927
Fatty Acid Metabolism	acetyl-CoA C-acyltransferase (decanoyl-CoA), peroxisomal	3oddcoa[x] + coa[x] => accoa[x] + dcacoa[x]		1	1	(30=1)	0	0
Alanine and Aspartate Metabolism	alanine-glyoxylate transaminase (irreversible), mitochondrial	ala_DASH_L[m] + glx[m] => gly[m] + pyr[m]		1	0	(64902=0) | (64850=-1)	0	0
Fatty Acid Metabolism	acetyl-CoA acyltransferase (tetradecanoyl-CoA), peroxisomal	3ohdcoa[x] + coa[x] => accoa[x] + tdcoa[x]		1	1	(30=1)	0	0
Glycosylphosphatidylinositol (GPI)-anchor biosynthesis	H2 mannosyltransferase, endoplasmic reticulum	0.1dolmanp_L[r] + mgacpail_hs[r] => 0.1dolp_L[r] + h[r] + m2gacpail_hs[r]		1	1	(55650=1)	0	0
Transport, Golgi Apparatus	choline intracellular transport	chol[g] <=> chol[c]		1	0	---	0	0
Chondroitin / heparan sulfate biosynthesis	heparan sulfate 6-sulfotransferase, Golgi apparatus	hs_pre12[g] + 3paps[g] => 3h[g] + hs_pre13[g] + 3pap[g]		1	0	(266722=0) | (9394=0) | (90161=0) | (90161=0)	0	0
N-Glycan Biosynthesis	dehydrodolichol phosphate phosphatase (liver)	0.1dedolp_L[c] + h2o[c] => 0.1dedol_L[c] + pi[c]		1	0	---	0	0
Nucleotides	UMP kinase (GTP),nuclear	gtp[n] + ump[n] <=> gdp[n] + udp[n]		0	1	(51727=1)	-1000	1000
Exchange	Retinoate exchange	retn[e] <=>		1	0	---	0	0
Steroid Metabolism	3 beta-hydroxysteroid dehydrogenase/delta 5-->4-isomerase type I	17ahprgnlone[r] + nad[r] => 17ahprgstrn[r] + h[r] + nadh[r]		1	-1	(3284=-1)	0	0
Exchange	(R)-3-Hydroxybutanoate transport via H+ symport	bhb[e] <=>		0	0	---	0	7.84532
Tyrosine metabolism	Dopachrome tautomerase	L_DASH_dpchrm[c] <=> 56dihindlcrbxlt[c]		0	-1	(1638=-1)	0	0
Glycolysis/Gluconeogenesis	glucose-6-phosphate isomerase	g6p[c] <=> f6p[c]		0	0	(2821=0)	-33.7875	46
Glycolysis/Gluconeogenesis	acylphosphatase	13dpg[c] + h2o[c] => 3pg[c] + h[c] + pi[c]		0	0	(112611=0) | (98=0) | (97=0) | (97=0)	0	13.2927
Transport, Mitochondrial	lipid, flip-flop intracellular transport	decdp[c] <=> decdp[m]		1	0	---	0	0
Transport, Mitochondrial	dCDP transport via dADP antiport	dadp[m] + dcdp[c] => dadp[c] + dcdp[m]		0	0	(60386=0)	0	1000
Pyrimidine Biosynthesis	orotidine-5'-phosphate decarboxylase	h[c] + orot5p[c] => co2[c] + ump[c]		1	1	(7372=1)	1	3.04181
Tyrosine metabolism	3,4-Dihydroxymandelaldehyde:NAD+ oxidoreductase	34dhmald[c] + h2o[c] + nad[c] => 34dhoxmand[c] + 2h[c] + nadh[c]		0	0	(221=0) | (218=-1) | (220=-1)	0	1000
Glycine, Serine, and Threonine Metabolism	glycine N-methyltransferase	amet[c] + gly[c] => ahcys[c] + h[c] + sarcs[c]		1	-1	(27232=-1)	0	0.1
Arginine and Proline Metabolism	5-Methylthio-5-deoxy-D-ribulose 1-phosphate dehydratase	5mdru1p[c] => dkmpp[c] + h2o[c]		1	0	---	1	3.10473
Tyrosine metabolism	3,4-Dihydroxyphenylacetate:amet O-methyltransferase	34dhpha[c] + amet[c] => ahcys[c] + h[c] + homoval[c]		1	0	(1312=0) | (1312=0)	0	0
Transport, Mitochondrial	phosphatidylserine flippase	atp[c] + h2o[c] + ps_hs[c] => adp[c] + h[c] + pi[c] + ps_hs[m]		0	0	(10396=-1) | (57194=0)	1	1.68168
Exchange	(Gal)2 (GalNAc)1 (Glc)1 (GlcNAc)1 (LFuc)2 (Cer)1 exchange	fucacgalfucgalacglcgalgluside_hs[e] <=>		1	0	---	0	0
Exchange	OH1 Exchange	oh1[e] <=>		1	0	---	0	0
Transport, Extracellular	acn23acngalgbside transport	acn23acngalgbside_hs[c] <=> acn23acngalgbside_hs[e]		1	0	---	0	0
Keratan sulfate biosynthesis	galactose/N-acetylglucosamine 6-O-sulfotransferase, Golgi apparatus	ksi_pre34[g] + paps[g] => h[g] + ksi_pre35[g] + pap[g]		1	0	(23563=-1) | (9435=0) | (23563=-1) | (10164=-1) | (4166=-1)	0	0
IMP Biosynthesis	glutamine phosphoribosyldiphosphate amidotransferase	gln_DASH_L[c] + h2o[c] + prpp[c] => glu_DASH_L[c] + ppi[c] + pram[c]		1	1	(5471=1)	1.8	2.65014
Nucleotides	dUTP diphosphatase	dutp[m] + h2o[m] => dump[m] + h[m] + ppi[m]		0	0	(1854=0)	0	6.64634
Glycine, Serine, and Threonine Metabolism	glycine hydroxymethyltransferase, reversible	ser_DASH_L[c] + thf[c] <=> gly[c] + h2o[c] + mlthf[c]		1	0	(6470=0) | (6470=0)	10.1219	35.8502
Exchange	Uridine exchange	uri[e] <=>		0	0	---	0	0.331755
Chondroitin / heparan sulfate biosynthesis	GlcNAc N-deacetylase / N-sulfotransferase	4h2o[g] + hs_pre9[g] + 4paps[g] => 4ac[g] + 4h[g] + hs_pre10[g] + 4pap[g]		1	0	(64579=-1) | (3340=0) | (9348=-1) | (8509=0)	0	0
R Group Synthesis	R total flux 2 position	R2coa_hs[c] + R4coa_hs[c] => 2Rtotal2coa[c]		1	0	---	0	0
Sphingolipid Metabolism	Alpha-N-acetylgalactosaminide alpha-2,6-sialyltransferase 2	cmpacna[g] + gd1alpha_hs[g] => cmp[g] + gt1alpha_hs[g] + h[g]		1	-1	(10610=-1)	0	0
Transport, Extracellular	L-threonine/L-asparagine Na-dependent exchange (Thr-L in)	asn_DASH_L[c] + na1[e] + thr_DASH_L[e] => asn_DASH_L[e] + na1[c] + thr_DASH_L[c]		0	0	(6510=0)	0	1000
Chondroitin / heparan sulfate biosynthesis	heparan glucuronyltransferase II	hs_pre3[g] + udpglcur[g] => h[g] + hs_pre4[g] + udp[g]		1	0	(2131=1 & 2132=0) | (2131=1 & 2132=0)	0	0
Inositol Phosphate Metabolism	diphosphoinositol-1,3,4,6-tetrakisphosphate diphosphohydrolase, nucleus	h2o[n] + ppmi1346p[n] => h[n] + mi13456p[n] + pi[n]		1	1	(117283=0) | (51447=1) | (9807=0) | (51447=1) | (51447=1) | (9807=0) | (51447=1) | (51447=1) | (51447=1)	0	0
beta-Alanine metabolism	Spermidine:(acceptor) oxidoreductase	h2o[c] + o2[c] + spmd[c] => 13dampp[c] + 4abutn[c] + h2o2[c]		1	0	---	1	1.70265
Sphingolipid Metabolism	Alpha-N-acetylgalactosaminide alpha-2,6-sialyltransferase 2	acngalgbside_hs[g] + cmpacna[g] => acn23acngalgbside_hs[g] + cmp[g] + h[g]		1	-1	(10610=-1)	0	0
Exchange	Nitric oxide exchange	no[e] <=>		0	0	---	0	1.24146
Nucleotides	cytidylate kinase (CMP,dCTP)	cmp[c] + dctp[c] <=> cdp[c] + dcdp[c]		0	1	(51727=1)	-1000	1000
Transport, Nuclear	uridine transport in nucleus	uri[c] <=> uri[n]		1	0	---	-0.1	0
Exchange	L-Leucine exchange	leu_DASH_L[e] <=>		0	0	---	-0.5	-0.45
Exchange	Vitamin D2 exchange	vitd2[e] <=>		1	0	---	0	0
Transport, Endoplasmic Reticular	O2 transport, endoplasmic reticulum	o2[c] <=> o2[r]		1	0	---	21	22.3845
Transport, Extracellular	L-threonine/glycine reversible exchange	gly[c] + thr_DASH_L[e] <=> gly[e] + thr_DASH_L[c]		0	0	(56301=0) & (6520=0)	-1000	1000
Transport, Mitochondrial	citrate transport, mitochondrial	cit[c] + mal_DASH_L[m] <=> cit[m] + mal_DASH_L[c]		1	1	(6576=1)	-13.6341	-3
Transport, Peroxisomal	succinate transporter, peroxisome	succ[c] <=> succ[x]		1	0	---	0	0
Exchange	Cys-Gly exchange	cgly[e] <=>		0	0	---	0	0.5
Galactose metabolism	ketohexokinase (D-tagatose)	atp[c] + tagat_DASH_D[c] => adp[c] + h[c] + tag1p_DASH_D[c]		1	0	(3795=0) | (3795=0)	0	0
Miscellaneous	alcohol dehydrogenase (methanol)	meoh[c] + nad[c] <=> fald[c] + h[c] + nadh[c]		0	1	(131=0) | (130=1) | (126=-1 & 124=-1) | (128=0) | (125=-1) | (137872=0) | (125=-1 & 124=-1) | (284273=0) | (124=-1) | (125=-1 & 126=-1) | (284273=0) | (127=0) | (126=-1)	-22.7926	-1
Exchange	adp exchange	adp[e] <=>		1	0	---	0	0
NAD Metabolism	NADP nucleosidase	h2o[c] + nadp[c] => adprbp[c] + h[c] + ncam[c]		1	0	---	0	0
Transport, Extracellular	digalsgalside hs transport	digalsgalside_hs[c] <=> digalsgalside_hs[e]		1	0	---	0	0
Blood Group Biosynthesis	ABO blood group (transferase A, alpha 1-3-N-acetylgalactosaminyltransferase; transferase B, alpha 1-3-galactosyltransferase)	fucgalacglcgalgluside_hs[g] + udpacgal[g] => acgalfucgalacglcgalgluside_hs[g] + h[g] + udp[g]		1	-1	(28=-1)	0	0
Transport, Golgi Apparatus	UDPGlcA Golgi transport via UMP antiport	udpglcur[g] + ump[c] <=> udpglcur[c] + ump[g]		1	0	---	0	0
Transport, Extracellular	glucose transport (uniport)	glc_DASH_D[e] <=> glc_DASH_D[c]		0	1	(66035=0) | (6517=0) | (56606=1) | (154091=0) | (6513=1) | (11182=0) | (29988=0) | (6514=1) | (155184=0) | (56606=1) | (144195=0) | (6515=1) | (81031=0)	-953.802	1000
Fatty Acid Metabolism	fatty-acyl-ACP hydrolase	h2o[c] + lneldcACP[c] <=> ACP[c] + h[c] + lneldc[c]		1	0	---	0	0
Transport, Endoplasmic Reticular	lipid, flip-flop intracellular transport	xoltriol[c] <=> xoltriol[r]		1	0	---	0	0
Transport, Mitochondrial	4-aminobutanoate mitochondrial transport via diffusion	4abut[c] <=> 4abut[m]		0	0	---	0	4.0186
Nucleotides	deoxyguanylate kinase (dGMP:ATP)	atp[c] + dgmp[c] <=> adp[c] + dgdp[c]		1	1	(2987=1)	-5.99624	-1
Carnitine shuttle	transport into the mitochondria (carnitine)	elaidcrn[c] => elaidcrn[m]		0	0	(788=0)	0	0.220748
Fatty acid oxidation, peroxisome	Phytanoyl-CoA dioxygenase, peroxisomal	akg[x] + o2[x] + phytcoa[x] => co2[x] + phyt2ohcoa[x] + succ[x]		1	0	(5264=0)	0	0
Transport, Lysosomal	s2l2n2m2masn transport, extracellular to lysosome	s2l2n2m2masn[e] => s2l2n2m2masn[l]		1	0	---	0	0
Transport, Mitochondrial	dUDP transport via dCDP antiport	dcdp[m] + dudp[c] => dcdp[c] + dudp[m]		0	0	(60386=0)	0	1000
Valine, Leucine, and Isoleucine Metabolism	acyl-CoA dehydrogenase (isobutyryl-CoA), mitochondrial	fad[m] + ibcoa[m] => 2mp2coa[m] + fadh2[m]		0	1	(34=1) | (27034=0)	0	0.5
Exchange	testosterone sulfate exchange	tststerones[e] <=>		1	0	---	0	0
Chondroitin / heparan sulfate biosynthesis	chondroitin 4-sulfotransferase, Golgi apparatus	cs_pre[g] + 2paps[g] => cs_a_COMMA_b_COMMA_e_pre1[g] + 2h[g] + 2pap[g]		1	0	(55501=0) | (166012=0) | (50515=-1) | (113189=0)	0	0
Pyrimidine Catabolism	D-3-Amino-isobutanoate:pyruvate aminotransferase, mitochondrial	3aib_DASH_D[m] + pyr[m] <=> 2mop[m] + ala_DASH_L[m]		1	0	---	0	0
Glycosylphosphatidylinositol (GPI)-anchor biosynthesis	M4B transamidase, endoplasmic reticulum	mem2emgacpail_hs[r] + pre_prot[r] => gpi_sig[r] + mem2emgacpail_prot_hs[r]		1	0	(10026=0) & (128869=0) & (8733=0) & (94005=0) & (51604=1)	0	0
Keratan sulfate biosynthesis	N-acetyllactosaminide beta-1,3-N-acetylglucosaminyltransferase, Golgi apparatus	ksii_core2_pre2[g] + uacgam[g] => h[g] + ksii_core2_pre3[g] + udp[g]		1	0	(79369=-1) | (374907=0) | (11041=0) | (284208=0) | (374907=0) | (93010=0) | (10331=0) | (10678=0) | (10678=0)	0	0
Vitamin A Metabolism	retinyl ester hydrolase (9-cis)	9_DASH_cis_DASH_retfa[c] + h2o[c] => Rtotal2[c] + h[c] + retinol_DASH_9_DASH_cis[c]		0	0	---	0	6.64634
Ascorbate and Aldarate Metabolism	2,3-dioxo-L-gulonate decarboxylase (L-lyxonate-forming)	23doguln[c] + h2o[c] => co2[c] + lyxnt[c]		1	0	---	0	0
Valine, Leucine, and Isoleucine Metabolism	acyl-CoA dehydrogenase (2-methylbutanoyl-CoA), mitochondrial	2mbcoa[m] + fad[m] => 2mb2coa[m] + fadh2[m]		0	1	(36=1) | (34=1)	0.45	0.5
Nucleic acid degradation	3'-nucleotidase (AMP), lysosome	3amp[l] + h2o[l] => adn[l] + pi[l]		1	0	(53=0)	0	0
N-Glycan Biosynthesis	g1m7masnC endoplasmic reticulum to Golgi transport	g1m7masnC[r] => g1m7masnC[g]		1	0	---	0	0
O-Glycan Biosynthesis	alpha 1,4-N-acetylglucosaminyltransferase, Golgi apparatus	core2[g] + uacgam[g] => gncore2[g] + h[g] + udp[g]		1	-1	(51146=-1)	0	0
Histidine Metabolism	histidase	his_DASH_L[c] => nh4[c] + urcan[c]		0	0	(3034=0)	0	0.5
Purine Catabolism	purine-nucleoside phosphorylase (Guanosine)	gsn[c] + pi[c] <=> gua[c] + r1p[c]		1	1	(4860=1)	1	7.64634
Cholesterol Metabolism	24-dehydrocholesterol reductase [Precursor]	chlstol[r] + fadh2[r] => fad[r] + lthstrl[r]		0	1	(1718=1)	0	0.127587
Transport, Extracellular	gp1c hs transport	gp1c_hs[c] <=> gp1c_hs[e]		1	0	---	0	0
Transport, Endoplasmic Reticular	Benzene transporter, endoplasmic reticulum	bz[c] <=> bz[r]		1	0	---	0	0
Exchange	clupanodonic acid (docosapentaenoic (n-3)) exchange	clpnd[e] <=>		1	0	---	0	0
Tryptophan metabolism	aminomuconate-semialdehyde dehydrogenase	am6sa[c] + h2o[c] + nad[c] => amuco[c] + 2h[c] + nadh[c]		1	0	---	0	0.1
Nucleotides	nucleoside-diphosphate kinase (ATP:dTDP)	atp[c] + dtdp[c] <=> adp[c] + dttp[c]		0	0	(29922=0) | (10201=0) | (4831=0 & 4830=0) | (4832=0) | (4831=0 & 4830=0) | (29922=0)	-1000	1000
Nucleotides	nucleoside-diphosphate kinase (ATP:dIDP), nuclear	atp[n] + didp[n] <=> adp[n] + ditp[n]		0	0	(4831=0 & 4830=0) | (4830=0 & 4831=0)	-1000	1000
Keratan sulfate degradation	N-acetylglucosamine-6-sulfatase, lysosomal	h2o[l] + ksi_deg6[l] <=> h[l] + ksi_deg7[l] + so4[l]		1	1	(2799=1)	0	0
Ubiquinone Biosynthesis	Ubiquinone biosynthesis COQ7	2dp6mobq_me[m] + h[m] + nadph[m] + o2[m] => 2dpmhobq[m] + h2o[m] + nadp[m]		1	0	(10229=0)	0	0
Transport, Peroxisomal	fatty acid intracellular transport	pmtcoa[c] <=> pmtcoa[x]		0	0	---	-0.1	9.64244
Transport, Extracellular	fatty acid transport via diffusion	eicostet[e] <=> eicostet[c]		1	0	---	0	0
[truncated: 2,806 more rows]

## Sheet: sh-con, Nutlin
Metabolic pathway	Reaction Name	Reaction Description	Activity Confidence	Expression	Catalyzing Enzymes (Enttrez ID)	Min	Max
[truncated: 3,742 more rows]

[truncated: 3 more sheets: sh-p53, Nutlin, Pathway Enrichment, flux analysis]
